# Supplementary material for: Interactions between time on diet, antibiotic treatment, and liver abscess development on the fecal microbiome of beef cattle
Source: Anim Microbiome. 2025 May 12;7:45. doi: 10.1186/s42523-025-00413-z (PMC12067690; doi:10.1186/s42523-025-00413-z)
Supplement: Supplementary file 1 — Supplementary Material 1. [file 42523_2025_413_MOESM1_ESM.xlsx]

## Sheet: Table S3
Supplementary table 3. Sample metadata for study 1
Sample	Animal	day	treatment	dx
26-d84	26	84	Ctrl	Scar
28-d84	28	84	Ctrl	Abscess
33-d84	33	84	Tylan	Abscess
64-d84	64	84	Tylan	Normal
82-d84	82	84	Ctrl	Abscess
102-d84	102	84	Ctrl	Normal
113-d84	113	84	Tylan	Abscess
134-d84	134	84	Tylan	Normal
143-d84	143	84	Tylan	Normal
155-d84	155	84	Tylan	Normal
167-d84	167	84	Ctrl	Abscess
182-d84	182	84	Ctrl	Abscess
190-d84	190	84	Ctrl	Scar
214-d84	214	84	Ctrl	Normal
217-d84	217	84	Ctrl	Abscess
273-d84	273	84	Tylan	Normal
300-d84	300	84	Ctrl	Scar
309-d84	309	84	Ctrl	Abscess
314-d84	314	84	Ctrl	Scar
357-d84	357	84	Tylan	Normal
399-d84	399	84	Ctrl	Abscess
406-d84	406	84	Ctrl	Abscess
423-d84	423	84	Ctrl	Normal
424-d84	424	84	Ctrl	Scar
435-d84	435	84	Tylan	Abscess
490-d84	490	84	Tylan	Normal
525-d84	525	84	Ctrl	Normal
545-d84	545	84	Tylan	Abscess
695-d84	695	84	Tylan	Normal
731-d84	731	84	Tylan	Normal
771-d84	771	84	Tylan	Abscess
789-d84	789	84	Ctrl	Normal
796-d84	796	84	Ctrl	Abscess
815-d84	815	84	Ctrl	Normal
820-d84	820	84	Tylan	Normal
850-d84	850	84	Ctrl	Abscess
879-d84	879	84	Ctrl	Abscess
885-d84	885	84	Ctrl	Abscess
946-d84	946	84	Tylan	Normal
947-d84	947	84	Tylan	Abscess
988-d84	988	84	Tylan	Normal
993-d84	993	84	Ctrl	Abscess
1017-d84	1017	84	Tylan	Normal
1036-d84	1036	84	Ctrl	Abscess
26-d128	26	126	Ctrl	Scar
28-d128	28	126	Ctrl	Abscess
64-d128	64	126	Tylan	Normal
82-d128	82	126	Ctrl	Abscess
102-d128	102	126	Ctrl	Normal
113-d128	113	126	Tylan	Abscess
134-d128	134	126	Tylan	Normal
143-d128	143	126	Tylan	Normal
155-d128	155	126	Tylan	Normal
167-d128	167	126	Ctrl	Abscess
190-d128	190	126	Ctrl	Scar
214-d128	214	126	Ctrl	Normal
217-d128	217	126	Ctrl	Abscess
300-d128	300	126	Ctrl	Scar
309-d128	309	126	Ctrl	Abscess
357-d128	357	126	Tylan	Normal
399-d128	399	126	Ctrl	Abscess
406-d128	406	126	Ctrl	Abscess
423-d128	423	126	Ctrl	Normal
424-d128	424	126	Ctrl	Scar
435-d128	435	126	Tylan	Abscess
490-d128	490	126	Tylan	Normal
525-d128	525	126	Ctrl	Normal
545-d128	545	126	Tylan	Abscess
561-d128	561	126	Tylan	Abscess
695-d128	695	126	Tylan	Normal
697-d128	697	126	Ctrl	Abscess
731-d128	731	126	Tylan	Normal
771-d128	771	126	Tylan	Abscess
789-d128	789	126	Ctrl	Normal
796-d128	796	126	Ctrl	Abscess
815-d128	815	126	Ctrl	Normal
820-d128	820	126	Tylan	Normal
842-d128	842	126	Tylan	Abscess
850-d128	850	126	Ctrl	Abscess
879-d128	879	126	Ctrl	Abscess
885-d128	885	126	Ctrl	Abscess
924-d128	924	126	Tylan	Normal
946-d128	946	126	Tylan	Normal
947-d128	947	126	Tylan	Abscess
988-d128	988	126	Tylan	Normal
993-d128	993	126	Ctrl	Abscess
1036-d128	1036	126	Ctrl	Abscess
28-d168	28	168	Ctrl	Abscess
64-d168	64	168	Tylan	Normal
82-d168	82	168	Ctrl	Abscess
102-d168	102	168	Ctrl	Normal
113-d168	113	168	Tylan	Abscess
134-d168	134	168	Tylan	Normal
143-d168	143	168	Tylan	Normal
155-d168	155	168	Tylan	Normal
167-d168	167	168	Ctrl	Abscess
182-d168	182	168	Ctrl	Abscess
214-d168	214	168	Ctrl	Normal
217-d168	217	168	Ctrl	Abscess
273-d168	273	168	Tylan	Normal
300-d168	300	168	Ctrl	Scar
314-d168	314	168	Ctrl	Scar
357-d168	357	168	Tylan	Normal
399-d168	399	168	Ctrl	Abscess
406-d168	406	168	Ctrl	Abscess
423-d168	423	168	Ctrl	Normal
424-d168	424	168	Ctrl	Scar
435-d168	435	168	Tylan	Abscess
490-d168	490	168	Tylan	Normal
525-d168	525	168	Ctrl	Normal
545-d168	545	168	Tylan	Abscess
561-d168	561	168	Tylan	Abscess
695-d168	695	168	Tylan	Normal
697-d168	697	168	Ctrl	Abscess
731-d168	731	168	Tylan	Normal
771-d168	771	168	Tylan	Abscess
789-d168	789	168	Ctrl	Normal
796-d168	796	168	Ctrl	Abscess
820-d168	820	168	Tylan	Normal
842-d168	842	168	Tylan	Abscess
850-d168	850	168	Ctrl	Abscess
879-d168	879	168	Ctrl	Abscess
885-d168	885	168	Ctrl	Abscess
924-d168	924	168	Tylan	Normal
946-d168	946	168	Tylan	Normal
947-d168	947	168	Tylan	Abscess
988-d168	988	168	Tylan	Normal
993-d168	993	168	Ctrl	Abscess
1017-d168	1017	168	Tylan	Normal
1036-d168	1036	168	Ctrl	Abscess
26-d220	26	220	Ctrl	Scar
28-d220	28	220	Ctrl	Abscess
33-d220	33	220	Tylan	Abscess
64-d220	64	220	Tylan	Normal
82-d220	82	220	Ctrl	Abscess
102-d220	102	220	Ctrl	Normal
113-d220	113	220	Tylan	Abscess
134-d220	134	220	Tylan	Normal
143-d220	143	220	Tylan	Normal
155-d220	155	220	Tylan	Normal
167-d220	167	220	Ctrl	Abscess
182-d220	182	220	Ctrl	Abscess
435-d220	435	220	Tylan	Abscess
525-d220	525	220	Ctrl	Normal
545-d220	545	220	Tylan	Abscess
561-d220	561	220	Tylan	Abscess
695-d220	695	220	Tylan	Normal
697-d220	697	220	Ctrl	Abscess
731-d220	731	220	Tylan	Normal
771-d220	771	220	Tylan	Abscess
789-d220	789	220	Ctrl	Normal
815-d220	815	220	Ctrl	Normal
820-d220	820	220	Tylan	Normal
850-d220	850	220	Ctrl	Abscess
879-d220	879	220	Ctrl	Abscess
885-d220	885	220	Ctrl	Abscess
924-d220	924	220	Tylan	Normal
946-d220	946	220	Tylan	Normal
947-d220	947	220	Tylan	Abscess
993-d220	993	220	Ctrl	Abscess
1017-d220	1017	220	Tylan	Normal
1036-d220	1036	220	Ctrl	Abscess

## Sheet: Table S4
Supplementary table 4. Sample metadata for study 2
Sample	Animal	day	treatment	dx
123_d-2	123	-2	Control	Normal
123_d112	123	112	Control	Normal
123_d140	123	140	Control	Normal
123_d28	123	28	Control	Normal
123_d56	123	56	Control	Normal
123_d84	123	84	Control	Normal
134_d-2	134	-2	Narasin	Normal
134_d112	134	112	Narasin	Normal
134_d140	134	140	Narasin	Normal
134_d28	134	28	Narasin	Normal
134_d56	134	56	Narasin	Normal
134_d84	134	84	Narasin	Normal
152_d-2	152	-2	Control	Abscess
152_d112	152	112	Control	Abscess
152_d140	152	140	Control	Abscess
152_d28	152	28	Control	Abscess
152_d56	152	56	Control	Abscess
152_d84	152	84	Control	Abscess
180_d-2	180	-2	Narasin	Normal
180_d112	180	112	Narasin	Normal
180_d140	180	140	Narasin	Normal
180_d28	180	28	Narasin	Normal
180_d56	180	56	Narasin	Normal
180_d84	180	84	Narasin	Normal
192_d-2	192	-2	Control	Abscess
192_d112	192	112	Control	Abscess
192_d140	192	140	Control	Abscess
192_d28	192	28	Control	Abscess
192_d56	192	56	Control	Abscess
192_d84	192	84	Control	Abscess
194_d-2	194	-2	Narasin	Normal
194_d112	194	112	Narasin	Normal
194_d140	194	140	Narasin	Normal
194_d28	194	28	Narasin	Normal
194_d56	194	56	Narasin	Normal
194_d84	194	84	Narasin	Normal
203_d-2	203	-2	Narasin	Normal
203_d112	203	112	Narasin	Normal
203_d140	203	140	Narasin	Normal
203_d28	203	28	Narasin	Normal
203_d56	203	56	Narasin	Normal
203_d84	203	84	Narasin	Normal
214_d-2	214	-2	Control	Abscess
214_d112	214	112	Control	Abscess
214_d28	214	28	Control	Abscess
214_d56	214	56	Control	Abscess
214_d84	214	84	Control	Abscess
222_d112	222	112	Narasin	Abscess
222_d140	222	140	Narasin	Abscess
222_d28	222	28	Narasin	Abscess
222_d56	222	56	Narasin	Abscess
222_d84	222	84	Narasin	Abscess
223_d-2	223	-2	Narasin	Abscess
223_d112	223	112	Narasin	Abscess
223_d140	223	140	Narasin	Abscess
223_d28	223	28	Narasin	Abscess
223_d56	223	56	Narasin	Abscess
223_d84	223	84	Narasin	Abscess
24_d-2	24	-2	Control	Normal
24_d112	24	112	Control	Normal
24_d140	24	140	Control	Normal
24_d28	24	28	Control	Normal
24_d56	24	56	Control	Normal
24_d84	24	84	Control	Normal
252_d-2	252	-2	Narasin	Abscess
252_d112	252	112	Narasin	Abscess
252_d140	252	140	Narasin	Abscess
252_d28	252	28	Narasin	Abscess
252_d56	252	56	Narasin	Abscess
252_d84	252	84	Narasin	Abscess
276_d-2	276	-2	Control	Normal
276_d112	276	112	Control	Normal
276_d140	276	140	Control	Normal
276_d28	276	28	Control	Normal
276_d56	276	56	Control	Normal
276_d84	276	84	Control	Normal
343_d-2	343	-2	Narasin	Abscess
343_d112	343	112	Narasin	Abscess
343_d140	343	140	Narasin	Abscess
343_d28	343	28	Narasin	Abscess
343_d56	343	56	Narasin	Abscess
343_d84	343	84	Narasin	Abscess
346_d-2	346	-2	Narasin	Normal
346_d112	346	112	Narasin	Normal
346_d140	346	140	Narasin	Normal
346_d28	346	28	Narasin	Normal
346_d56	346	56	Narasin	Normal
346_d84	346	84	Narasin	Normal
351_d-2	351	-2	Narasin	Normal
351_d112	351	112	Narasin	Normal
351_d140	351	140	Narasin	Normal
351_d28	351	28	Narasin	Normal
351_d56	351	56	Narasin	Normal
351_d84	351	84	Narasin	Normal
417_d-2	417	-2	Narasin	Normal
417_d112	417	112	Narasin	Normal
417_d140	417	140	Narasin	Normal
417_d28	417	28	Narasin	Normal
417_d56	417	56	Narasin	Normal
417_d84	417	84	Narasin	Normal
419_d-2	419	-2	Narasin	Normal
419_d112	419	112	Narasin	Normal
419_d140	419	140	Narasin	Normal
419_d28	419	28	Narasin	Normal
419_d56	419	56	Narasin	Normal
419_d84	419	84	Narasin	Normal
452_d-2	452	-2	Control	Normal
452_d112	452	112	Control	Normal
452_d140	452	140	Control	Normal
452_d28	452	28	Control	Normal
452_d56	452	56	Control	Normal
452_d84	452	84	Control	Normal
459_d-2	459	-2	Control	Normal
459_d112	459	112	Control	Normal
459_d140	459	140	Control	Normal
459_d28	459	28	Control	Normal
459_d56	459	56	Control	Normal
459_d84	459	84	Control	Normal
481_d-2	481	-2	Narasin	Normal
481_d112	481	112	Narasin	Normal
481_d140	481	140	Narasin	Normal
481_d28	481	28	Narasin	Normal
481_d56	481	56	Narasin	Normal
481_d84	481	84	Narasin	Normal
489_d-2	489	-2	Narasin	Normal
489_d112	489	112	Narasin	Normal
489_d140	489	140	Narasin	Normal
489_d28	489	28	Narasin	Normal
489_d56	489	56	Narasin	Normal
489_d84	489	84	Narasin	Normal
493_d-2	493	-2	Control	Normal
493_d112	493	112	Control	Normal
493_d140	493	140	Control	Normal
493_d28	493	28	Control	Normal
493_d56	493	56	Control	Normal
493_d84	493	84	Control	Normal
496_d-2	496	-2	Control	Normal
496_d112	496	112	Control	Normal
496_d140	496	140	Control	Normal
496_d28	496	28	Control	Normal
496_d56	496	56	Control	Normal
496_d84	496	84	Control	Normal
505_d-2	505	-2	Control	Normal
505_d112	505	112	Control	Normal
505_d140	505	140	Control	Normal
505_d28	505	28	Control	Normal
505_d56	505	56	Control	Normal
505_d84	505	84	Control	Normal
537_d-2	537	-2	Control	Normal
537_d112	537	112	Control	Normal
537_d140	537	140	Control	Normal
537_d28	537	28	Control	Normal
537_d56	537	56	Control	Normal
537_d84	537	84	Control	Normal
54_d-2	54	-2	Control	Normal
54_d112	54	112	Control	Normal
54_d140	54	140	Control	Normal
54_d28	54	28	Control	Normal
54_d56	54	56	Control	Normal
54_d84	54	84	Control	Normal
544_d-2	544	-2	Control	Normal
544_d112	544	112	Control	Normal
544_d140	544	140	Control	Normal
544_d28	544	28	Control	Normal
544_d56	544	56	Control	Normal
544_d84	544	84	Control	Normal
548_d-2	548	-2	Control	Abscess
548_d112	548	112	Control	Abscess
548_d140	548	140	Control	Abscess
548_d28	548	28	Control	Abscess
548_d56	548	56	Control	Abscess
548_d84	548	84	Control	Abscess
564_d-2	564	-2	Control	Abscess
564_d112	564	112	Control	Abscess
564_d140	564	140	Control	Abscess
564_d28	564	28	Control	Abscess
564_d56	564	56	Control	Abscess
564_d84	564	84	Control	Abscess
567_d-2	567	-2	Narasin	Normal
567_d112	567	112	Narasin	Normal
567_d140	567	140	Narasin	Normal
567_d28	567	28	Narasin	Normal
567_d56	567	56	Narasin	Normal
567_d84	567	84	Narasin	Normal
586_d-2	586	-2	Control	Normal
586_d112	586	112	Control	Normal
586_d140	586	140	Control	Normal
586_d28	586	28	Control	Normal
586_d56	586	56	Control	Normal
586_d84	586	84	Control	Normal
589_d-2	589	-2	Narasin	Normal
589_d112	589	112	Narasin	Normal
589_d140	589	140	Narasin	Normal
589_d28	589	28	Narasin	Normal
589_d56	589	56	Narasin	Normal
589_d84	589	84	Narasin	Normal
627_d-2	627	-2	Narasin	Normal
627_d140	627	140	Narasin	Normal
627_d28	627	28	Narasin	Normal
627_d56	627	56	Narasin	Normal
627_d84	627	84	Narasin	Normal
638_d-2	638	-2	Control	Normal
638_d140	638	140	Control	Normal
638_d28	638	28	Control	Normal
638_d56	638	56	Control	Normal
638_d84	638	84	Control	Normal
640_d112	640	112	Control	Normal
640_d140	640	140	Control	Normal
640_d28	640	28	Control	Normal
640_d56	640	56	Control	Normal
640_d84	640	84	Control	Normal
654_d-2	654	-2	Narasin	Normal
654_d112	654	112	Narasin	Normal
654_d140	654	140	Narasin	Normal
654_d28	654	28	Narasin	Normal
654_d56	654	56	Narasin	Normal
654_d84	654	84	Narasin	Normal
672_d-2	672	-2	Narasin	Normal
672_d112	672	112	Narasin	Normal
672_d140	672	140	Narasin	Normal
672_d28	672	28	Narasin	Normal
672_d56	672	56	Narasin	Normal
672_d84	672	84	Narasin	Normal
683_d-2	683	-2	Narasin	Abscess
683_d112	683	112	Narasin	Abscess
683_d140	683	140	Narasin	Abscess
683_d28	683	28	Narasin	Abscess
683_d56	683	56	Narasin	Abscess
683_d84	683	84	Narasin	Abscess
74_d-2	74	-2	Control	Normal
74_d112	74	112	Control	Normal
74_d140	74	140	Control	Normal
74_d28	74	28	Control	Normal
74_d56	74	56	Control	Normal
74_d84	74	84	Control	Normal

## Sheet: Table S5
Supplementary table 5. Bray Curtis dissimilarity matrix for samples in study 1
	26-d84	28-d84	33-d84	64-d84	82-d84	102-d84	113-d84	134-d84	143-d84	155-d84	167-d84	182-d84	190-d84	214-d84	217-d84	273-d84	300-d84	309-d84	314-d84	357-d84	399-d84	406-d84	423-d84	424-d84	435-d84	490-d84	525-d84	545-d84	695-d84	731-d84	771-d84	789-d84	796-d84	815-d84	820-d84	850-d84	879-d84	885-d84	946-d84	947-d84	988-d84	993-d84	1017-d84	1036-d84	26-d128	28-d128	64-d128	82-d128	102-d128
26-d84	0	0.5483	0.6587	0.5406	0.8034	0.7071	0.7601	0.5601	0.6478	0.7434	0.8104	0.8427	0.8165	0.6805	0.5713	0.7552	0.5729	0.62	0.728	0.6144	0.475	0.841	0.5865	0.6701	0.8751	0.7861	0.5227	0.7168	0.5039	0.461	0.5067	0.6048	0.7096	0.7749	0.6217	0.6929	0.6946	0.6907	0.8656	0.6535	0.5599	0.5837	0.4463	0.4708	0.386	0.6809	0.6064	0.5473	0.8366
28-d84	0.5483	0	0.6668	0.6173	0.7364	0.7289	0.7543	0.6262	0.6071	0.7461	0.7647	0.7965	0.7908	0.6764	0.6165	0.6928	0.6443	0.6551	0.6818	0.6731	0.5965	0.8107	0.6523	0.62	0.8509	0.8773	0.6263	0.6868	0.6022	0.6653	0.5959	0.6115	0.6641	0.7078	0.6808	0.6769	0.6755	0.7454	0.8312	0.6229	0.5834	0.5914	0.6189	0.5846	0.644	0.6462	0.6459	0.5793	0.8332
33-d84	0.6587	0.6668	0	0.5962	0.7208	0.6576	0.6646	0.6334	0.5081	0.6257	0.6849	0.7204	0.6989	0.6221	0.5941	0.6022	0.6851	0.5676	0.6732	0.596	0.7222	0.6659	0.6493	0.6133	0.7826	0.8944	0.725	0.6308	0.6163	0.6945	0.6417	0.6623	0.6738	0.6611	0.5872	0.6236	0.6064	0.666	0.752	0.5663	0.5978	0.5953	0.6397	0.7594	0.7083	0.5916	0.5703	0.6023	0.752
64-d84	0.5406	0.6173	0.5962	0	0.742	0.6852	0.6651	0.5091	0.5818	0.6722	0.7453	0.7653	0.7549	0.6383	0.4897	0.6941	0.6396	0.5967	0.6772	0.5424	0.5604	0.7625	0.5546	0.6558	0.8193	0.8439	0.5951	0.6417	0.4544	0.568	0.5753	0.5732	0.6716	0.7115	0.5765	0.6279	0.6467	0.7102	0.7994	0.605	0.487	0.5558	0.5808	0.6344	0.5695	0.5764	0.4765	0.5466	0.7665
82-d84	0.8034	0.7364	0.7208	0.742	0	0.6841	0.6298	0.7935	0.6218	0.647	0.646	0.6364	0.6774	0.6728	0.6443	0.6459	0.7954	0.6613	0.6311	0.7212	0.8169	0.6793	0.6918	0.6397	0.7658	0.911	0.795	0.6381	0.7663	0.7942	0.7842	0.7151	0.6791	0.6919	0.6519	0.5825	0.6382	0.7979	0.7	0.6226	0.7144	0.6084	0.8317	0.8549	0.8131	0.6848	0.6499	0.6784	0.6933
102-d84	0.7071	0.7289	0.6576	0.6852	0.6841	0	0.5427	0.6848	0.5945	0.622	0.6344	0.5504	0.6056	0.608	0.5855	0.6044	0.6753	0.6371	0.6125	0.6444	0.7534	0.5539	0.6443	0.6671	0.716	0.8977	0.7818	0.5879	0.6487	0.7508	0.7256	0.7016	0.713	0.5928	0.5763	0.584	0.5947	0.6929	0.632	0.5816	0.6032	0.6062	0.7258	0.8115	0.7328	0.6262	0.572	0.6828	0.5786
113-d84	0.7601	0.7543	0.6646	0.6651	0.6298	0.5427	0	0.705	0.5631	0.5645	0.5843	0.499	0.5502	0.5736	0.5514	0.5745	0.7204	0.6384	0.5736	0.6214	0.7729	0.5657	0.6396	0.6639	0.6236	0.9044	0.7894	0.4935	0.663	0.7453	0.7346	0.638	0.6617	0.5795	0.5496	0.4949	0.5826	0.7205	0.566	0.5513	0.6131	0.5736	0.7904	0.8489	0.7878	0.6286	0.5118	0.6528	0.5409
134-d84	0.5601	0.6262	0.6334	0.5091	0.7935	0.6848	0.705	0	0.6194	0.7487	0.7642	0.7775	0.8065	0.658	0.5932	0.7312	0.6643	0.6187	0.7028	0.4766	0.578	0.7647	0.6155	0.7007	0.8492	0.8767	0.635	0.7067	0.471	0.5854	0.5419	0.6413	0.6716	0.7738	0.6364	0.7257	0.6738	0.7008	0.8275	0.6362	0.5268	0.6236	0.5908	0.6711	0.5871	0.6046	0.5746	0.6121	0.7929
143-d84	0.6478	0.6071	0.5081	0.5818	0.6218	0.5945	0.5631	0.6194	0	0.5365	0.6015	0.5779	0.6273	0.5268	0.5031	0.4679	0.6682	0.513	0.5242	0.5371	0.6986	0.6217	0.5388	0.5063	0.6929	0.8785	0.7006	0.5191	0.6013	0.6717	0.634	0.5906	0.602	0.5873	0.5118	0.4805	0.5019	0.6562	0.6525	0.435	0.5472	0.4872	0.7008	0.7623	0.6909	0.5082	0.4838	0.5494	0.6597
155-d84	0.7434	0.7461	0.6257	0.6722	0.647	0.622	0.5645	0.7487	0.5365	0	0.6564	0.5475	0.6614	0.6176	0.602	0.5804	0.7424	0.6318	0.6391	0.6627	0.7924	0.6471	0.6544	0.6166	0.6855	0.8568	0.7756	0.5479	0.6793	0.7418	0.6972	0.6774	0.6822	0.6664	0.5476	0.4955	0.6121	0.6539	0.6281	0.503	0.6733	0.5145	0.7457	0.8256	0.7312	0.6173	0.5782	0.6827	0.6084
167-d84	0.8104	0.7647	0.6849	0.7453	0.646	0.6344	0.5843	0.7642	0.6015	0.6564	0	0.6145	0.6404	0.6374	0.6476	0.6131	0.7974	0.6396	0.5867	0.6894	0.8288	0.6346	0.6832	0.6562	0.7117	0.9263	0.8169	0.6221	0.7448	0.8166	0.7955	0.6885	0.6738	0.6477	0.6444	0.6095	0.5768	0.795	0.6562	0.6212	0.702	0.6167	0.8254	0.88	0.8306	0.6568	0.6402	0.6969	0.6553
182-d84	0.8427	0.7965	0.7204	0.7653	0.6364	0.5504	0.499	0.7775	0.5779	0.5475	0.6145	0	0.5697	0.6111	0.6469	0.5452	0.7699	0.6531	0.588	0.6846	0.8685	0.5295	0.6839	0.6555	0.636	0.937	0.8692	0.5501	0.7303	0.8512	0.8321	0.7557	0.7141	0.5633	0.6106	0.5528	0.6209	0.7359	0.5281	0.5725	0.6983	0.6058	0.8573	0.9067	0.8347	0.6354	0.6209	0.7394	0.5356
190-d84	0.8165	0.7908	0.6989	0.7549	0.6774	0.6056	0.5502	0.8065	0.6273	0.6614	0.6404	0.5697	0	0.6429	0.6367	0.6006	0.7407	0.6743	0.6064	0.7029	0.8447	0.5535	0.6819	0.6893	0.6321	0.9199	0.8425	0.6281	0.7541	0.8362	0.8272	0.7206	0.7272	0.5947	0.6493	0.5766	0.6219	0.7936	0.5799	0.6188	0.7033	0.6601	0.8527	0.8838	0.8362	0.6632	0.6416	0.7157	0.604
214-d84	0.6805	0.6764	0.6221	0.6383	0.6728	0.608	0.5736	0.658	0.5268	0.6176	0.6374	0.6111	0.6429	0	0.5238	0.6034	0.701	0.5272	0.571	0.5486	0.7203	0.6316	0.5772	0.5766	0.7309	0.8484	0.664	0.5766	0.6203	0.7073	0.6741	0.5938	0.6711	0.6385	0.5588	0.5281	0.5609	0.7061	0.6624	0.5335	0.6015	0.561	0.7109	0.7836	0.731	0.5796	0.5384	0.6036	0.6493
217-d84	0.5713	0.6165	0.5941	0.4897	0.6443	0.5855	0.5514	0.5932	0.5031	0.602	0.6476	0.6469	0.6367	0.5238	0	0.6046	0.6248	0.5263	0.5561	0.4901	0.579	0.6568	0.494	0.5603	0.7219	0.811	0.5822	0.5725	0.491	0.5782	0.6058	0.4759	0.5967	0.6133	0.4959	0.4978	0.5396	0.6427	0.6937	0.5069	0.5241	0.4549	0.5929	0.6772	0.5905	0.5319	0.4844	0.5018	0.6712
273-d84	0.7552	0.6928	0.6022	0.6941	0.6459	0.6044	0.5745	0.7312	0.4679	0.5804	0.6131	0.5452	0.6006	0.6034	0.6046	0	0.7402	0.5744	0.5351	0.6562	0.7869	0.5497	0.6372	0.5819	0.6844	0.9223	0.7826	0.5639	0.7023	0.7883	0.7392	0.6783	0.6523	0.5319	0.5622	0.5221	0.5201	0.6971	0.5808	0.5301	0.6719	0.5783	0.7848	0.8457	0.7996	0.5801	0.5639	0.6546	0.6244
300-d84	0.5729	0.6443	0.6851	0.6396	0.7954	0.6753	0.7204	0.6643	0.6682	0.7424	0.7974	0.7699	0.7407	0.701	0.6248	0.7402	0	0.6375	0.7331	0.6713	0.6561	0.8037	0.6423	0.6661	0.8293	0.8579	0.6841	0.7083	0.5889	0.6375	0.6387	0.6643	0.7508	0.74	0.6093	0.7013	0.7049	0.5085	0.8202	0.6088	0.5955	0.6118	0.5792	0.6046	0.6154	0.7036	0.6567	0.6083	0.8082
309-d84	0.62	0.6551	0.5676	0.5967	0.6613	0.6371	0.6384	0.6187	0.513	0.6318	0.6396	0.6531	0.6743	0.5272	0.5263	0.5744	0.6375	0	0.581	0.4989	0.6381	0.6439	0.4582	0.5229	0.7807	0.8444	0.6448	0.6236	0.5675	0.6279	0.6119	0.5505	0.5807	0.639	0.555	0.5883	0.5156	0.646	0.734	0.5716	0.5839	0.479	0.6543	0.7323	0.6609	0.5322	0.5729	0.5578	0.706
314-d84	0.728	0.6818	0.6732	0.6772	0.6311	0.6125	0.5736	0.7028	0.5242	0.6391	0.5867	0.588	0.6064	0.571	0.5561	0.5351	0.7331	0.581	0	0.6226	0.7437	0.5879	0.5943	0.6383	0.7008	0.9177	0.7573	0.6033	0.6666	0.772	0.7388	0.6138	0.6093	0.5736	0.5476	0.5681	0.5176	0.6998	0.6443	0.5902	0.6453	0.6106	0.7757	0.8334	0.7872	0.5764	0.5777	0.673	0.623
357-d84	0.6144	0.6731	0.596	0.5424	0.7212	0.6444	0.6214	0.4766	0.5371	0.6627	0.6894	0.6846	0.7029	0.5486	0.4901	0.6562	0.6713	0.4989	0.6226	0	0.6126	0.6959	0.5032	0.5979	0.7795	0.8389	0.654	0.653	0.5076	0.5974	0.5771	0.5722	0.613	0.6876	0.5345	0.6123	0.5815	0.6567	0.7486	0.565	0.5518	0.5306	0.6262	0.7369	0.6591	0.5768	0.5446	0.559	0.7218
399-d84	0.475	0.5965	0.7222	0.5604	0.8169	0.7534	0.7729	0.578	0.6986	0.7924	0.8288	0.8685	0.8447	0.7203	0.579	0.7869	0.6561	0.6381	0.7437	0.6126	0	0.8591	0.6357	0.7216	0.8868	0.7367	0.4536	0.7737	0.517	0.5522	0.5421	0.5964	0.6836	0.8004	0.6737	0.7289	0.7176	0.7447	0.9002	0.7206	0.6304	0.6117	0.4359	0.5412	0.5324	0.7177	0.6383	0.628	0.8673
406-d84	0.841	0.8107	0.6659	0.7625	0.6793	0.5539	0.5657	0.7647	0.6217	0.6471	0.6346	0.5295	0.5535	0.6316	0.6568	0.5497	0.8037	0.6439	0.5879	0.6959	0.8591	0	0.7038	0.6885	0.6781	0.9414	0.8629	0.5873	0.7559	0.8473	0.8244	0.7358	0.7157	0.5057	0.6472	0.5956	0.6214	0.7706	0.5547	0.6319	0.7109	0.6738	0.855	0.9048	0.8465	0.6484	0.6379	0.739	0.5731
423-d84	0.5865	0.6523	0.6493	0.5546	0.6918	0.6443	0.6396	0.6155	0.5388	0.6544	0.6832	0.6839	0.6819	0.5772	0.494	0.6372	0.6423	0.4582	0.5943	0.5032	0.6357	0.7038	0	0.5622	0.7809	0.8226	0.61	0.6708	0.5717	0.6166	0.6279	0.5619	0.6066	0.6598	0.5379	0.5906	0.5294	0.6942	0.7586	0.6056	0.5465	0.5024	0.6412	0.7062	0.6366	0.5633	0.552	0.5403	0.7265
424-d84	0.6701	0.62	0.6133	0.6558	0.6397	0.6671	0.6639	0.7007	0.5063	0.6166	0.6562	0.6555	0.6893	0.5766	0.5603	0.5819	0.6661	0.5229	0.6383	0.5979	0.7216	0.6885	0.5622	0	0.7662	0.8817	0.7134	0.6203	0.6385	0.6846	0.6623	0.6087	0.6175	0.6519	0.5877	0.5626	0.569	0.7091	0.726	0.5225	0.641	0.4946	0.7272	0.7638	0.7373	0.6057	0.6093	0.5688	0.7362
435-d84	0.8751	0.8509	0.7826	0.8193	0.7658	0.716	0.6236	0.8492	0.6929	0.6855	0.7117	0.636	0.6321	0.7309	0.7219	0.6844	0.8293	0.7807	0.7008	0.7795	0.8868	0.6781	0.7809	0.7662	0	0.9511	0.9088	0.6638	0.8252	0.8683	0.874	0.8203	0.8311	0.6985	0.7167	0.6393	0.7609	0.8003	0.6362	0.6888	0.801	0.7241	0.9083	0.936	0.8812	0.7493	0.7259	0.7976	0.6574
490-d84	0.7861	0.8773	0.8944	0.8439	0.911	0.8977	0.9044	0.8767	0.8785	0.8568	0.9263	0.937	0.9199	0.8484	0.811	0.9223	0.8579	0.8444	0.9177	0.8389	0.7367	0.9414	0.8226	0.8817	0.9511	0	0.6665	0.9066	0.7979	0.7414	0.7687	0.8111	0.8888	0.94	0.8631	0.867	0.9056	0.8785	0.949	0.9088	0.8357	0.8126	0.7258	0.6707	0.7311	0.8968	0.8601	0.807	0.9208
525-d84	0.5227	0.6263	0.725	0.5951	0.795	0.7818	0.7894	0.635	0.7006	0.7756	0.8169	0.8692	0.8425	0.664	0.5822	0.7826	0.6841	0.6448	0.7573	0.654	0.4536	0.8629	0.61	0.7134	0.9088	0.6665	0	0.765	0.5973	0.5605	0.5319	0.6165	0.7314	0.8039	0.7193	0.7147	0.7355	0.7433	0.8927	0.7015	0.6605	0.5961	0.4957	0.5283	0.5644	0.7132	0.6633	0.6108	0.8712
545-d84	0.7168	0.6868	0.6308	0.6417	0.6381	0.5879	0.4935	0.7067	0.5191	0.5479	0.6221	0.5501	0.6281	0.5766	0.5725	0.5639	0.7083	0.6236	0.6033	0.653	0.7737	0.5873	0.6708	0.6203	0.6638	0.9066	0.765	0	0.6536	0.7277	0.7424	0.6283	0.6928	0.5903	0.5649	0.4843	0.6027	0.6865	0.601	0.4974	0.5726	0.5282	0.7599	0.7892	0.7282	0.609	0.511	0.6267	0.6028
695-d84	0.5039	0.6022	0.6163	0.4544	0.7663	0.6487	0.663	0.471	0.6013	0.6793	0.7448	0.7303	0.7541	0.6203	0.491	0.7023	0.5889	0.5675	0.6666	0.5076	0.517	0.7559	0.5717	0.6385	0.8252	0.7979	0.5973	0.6536	0	0.571	0.5552	0.5569	0.6517	0.7219	0.5797	0.6651	0.6457	0.6527	0.7984	0.5945	0.4756	0.5589	0.4755	0.5794	0.5053	0.5794	0.5369	0.5686	0.7401
731-d84	0.461	0.6653	0.6945	0.568	0.7942	0.7508	0.7453	0.5854	0.6717	0.7418	0.8166	0.8512	0.8362	0.7073	0.5782	0.7883	0.6375	0.6279	0.772	0.5974	0.5522	0.8473	0.6166	0.6846	0.8683	0.7414	0.5605	0.7277	0.571	0	0.5328	0.6012	0.7263	0.8174	0.6516	0.6811	0.7266	0.6777	0.8861	0.6749	0.5924	0.553	0.4726	0.5686	0.4944	0.732	0.6094	0.5624	0.8411
771-d84	0.5067	0.5959	0.6417	0.5753	0.7842	0.7256	0.7346	0.5419	0.634	0.6972	0.7955	0.8321	0.8272	0.6741	0.6058	0.7392	0.6387	0.6119	0.7388	0.5771	0.5421	0.8244	0.6279	0.6623	0.874	0.7687	0.5319	0.7424	0.5552	0.5328	0	0.5871	0.6755	0.787	0.6407	0.6898	0.716	0.6768	0.8621	0.651	0.6238	0.5961	0.5172	0.5926	0.5611	0.6774	0.6136	0.6041	0.8438
789-d84	0.6048	0.6115	0.6623	0.5732	0.7151	0.7016	0.638	0.6413	0.5906	0.6774	0.6885	0.7557	0.7206	0.5938	0.4759	0.6783	0.6643	0.5505	0.6138	0.5722	0.5964	0.7358	0.5619	0.6087	0.8203	0.8111	0.6165	0.6283	0.5569	0.6012	0.5871	0	0.535	0.7188	0.6117	0.5965	0.6387	0.6699	0.7699	0.6145	0.6151	0.4971	0.6123	0.6837	0.6325	0.6081	0.5802	0.5393	0.75
796-d84	0.7096	0.6641	0.6738	0.6716	0.6791	0.713	0.6617	0.6716	0.602	0.6822	0.6738	0.7141	0.7272	0.6711	0.5967	0.6523	0.7508	0.5807	0.6093	0.613	0.6836	0.7157	0.6066	0.6175	0.8311	0.8888	0.7314	0.6928	0.6517	0.7263	0.6755	0.535	0	0.7288	0.6502	0.6612	0.5974	0.7646	0.7916	0.637	0.6599	0.5922	0.7205	0.7788	0.7515	0.5991	0.6618	0.622	0.7837
815-d84	0.7749	0.7078	0.6611	0.7115	0.6919	0.5928	0.5795	0.7738	0.5873	0.6664	0.6477	0.5633	0.5947	0.6385	0.6133	0.5319	0.74	0.639	0.5736	0.6876	0.8004	0.5057	0.6598	0.6519	0.6985	0.94	0.8039	0.5903	0.7219	0.8174	0.787	0.7188	0.7288	0	0.5816	0.5785	0.6109	0.754	0.5713	0.5765	0.6799	0.6339	0.8144	0.8567	0.8206	0.6265	0.5869	0.6891	0.5959
820-d84	0.6217	0.6808	0.5872	0.5765	0.6519	0.5763	0.5496	0.6364	0.5118	0.5476	0.6444	0.6106	0.6493	0.5588	0.4959	0.5622	0.6093	0.555	0.5476	0.5345	0.6737	0.6472	0.5379	0.5877	0.7167	0.8631	0.7193	0.5649	0.5797	0.6516	0.6407	0.6117	0.6502	0.5816	0	0.5157	0.5367	0.5986	0.6411	0.5044	0.5375	0.4937	0.6547	0.7683	0.7	0.6089	0.4833	0.6181	0.6058
850-d84	0.6929	0.6769	0.6236	0.6279	0.5825	0.584	0.4949	0.7257	0.4805	0.4955	0.6095	0.5528	0.5766	0.5281	0.4978	0.5221	0.7013	0.5883	0.5681	0.6123	0.7289	0.5956	0.5906	0.5626	0.6393	0.867	0.7147	0.4843	0.6651	0.6811	0.6898	0.5965	0.6612	0.5785	0.5157	0	0.5328	0.6694	0.56	0.4607	0.6079	0.4424	0.7376	0.7778	0.7116	0.6096	0.5177	0.5644	0.5842
879-d84	0.6946	0.6755	0.6064	0.6467	0.6382	0.5947	0.5826	0.6738	0.5019	0.6121	0.5768	0.6209	0.6219	0.5609	0.5396	0.5201	0.7049	0.5156	0.5176	0.5815	0.7176	0.6214	0.5294	0.569	0.7609	0.9056	0.7355	0.6027	0.6457	0.7266	0.716	0.6387	0.5974	0.6109	0.5367	0.5328	0	0.6995	0.6763	0.5517	0.6123	0.5661	0.723	0.8177	0.7494	0.5568	0.5559	0.6129	0.6721
885-d84	0.6907	0.7454	0.666	0.7102	0.7979	0.6929	0.7205	0.7008	0.6562	0.6539	0.795	0.7359	0.7936	0.7061	0.6427	0.6971	0.5085	0.646	0.6998	0.6567	0.7447	0.7706	0.6942	0.7091	0.8003	0.8785	0.7433	0.6865	0.6527	0.6777	0.6768	0.6699	0.7646	0.754	0.5986	0.6694	0.6995	0	0.7906	0.6155	0.706	0.6178	0.6398	0.7347	0.6941	0.7312	0.6668	0.7069	0.7651
946-d84	0.8656	0.8312	0.752	0.7994	0.7	0.632	0.566	0.8275	0.6525	0.6281	0.6562	0.5281	0.5799	0.6624	0.6937	0.5808	0.8202	0.734	0.6443	0.7486	0.9002	0.5547	0.7586	0.726	0.6362	0.949	0.8927	0.601	0.7984	0.8861	0.8621	0.7699	0.7916	0.5713	0.6411	0.56	0.6763	0.7906	0	0.6445	0.7443	0.6829	0.8961	0.9221	0.8732	0.7008	0.6535	0.7673	0.5618
947-d84	0.6535	0.6229	0.5663	0.605	0.6226	0.5816	0.5513	0.6362	0.435	0.503	0.6212	0.5725	0.6188	0.5335	0.5069	0.5301	0.6088	0.5716	0.5902	0.565	0.7206	0.6319	0.6056	0.5225	0.6888	0.9088	0.7015	0.4974	0.5945	0.6749	0.651	0.6145	0.637	0.5765	0.5044	0.4607	0.5517	0.6155	0.6445	0	0.5694	0.4475	0.6925	0.7494	0.7061	0.5811	0.5225	0.5731	0.6448
988-d84	0.5599	0.5834	0.5978	0.487	0.7144	0.6032	0.6131	0.5268	0.5472	0.6733	0.702	0.6983	0.7033	0.6015	0.5241	0.6719	0.5955	0.5839	0.6453	0.5518	0.6304	0.7109	0.5465	0.641	0.801	0.8357	0.6605	0.5726	0.4756	0.5924	0.6238	0.6151	0.6599	0.6799	0.5375	0.6079	0.6123	0.706	0.7443	0.5694	0	0.5551	0.5753	0.6602	0.5406	0.5703	0.5014	0.5297	0.7158
993-d84	0.5837	0.5914	0.5953	0.5558	0.6084	0.6062	0.5736	0.6236	0.4872	0.5145	0.6167	0.6058	0.6601	0.561	0.4549	0.5783	0.6118	0.479	0.6106	0.5306	0.6117	0.6738	0.5024	0.4946	0.7241	0.8126	0.5961	0.5282	0.5589	0.553	0.5961	0.4971	0.5922	0.6339	0.4937	0.4424	0.5661	0.6178	0.6829	0.4475	0.5551	0	0.6121	0.6602	0.623	0.5585	0.525	0.4854	0.6863
1017-d84	0.4463	0.6189	0.6397	0.5808	0.8317	0.7258	0.7904	0.5908	0.7008	0.7457	0.8254	0.8573	0.8527	0.7109	0.5929	0.7848	0.5792	0.6543	0.7757	0.6262	0.4359	0.855	0.6412	0.7272	0.9083	0.7258	0.4957	0.7599	0.4755	0.4726	0.5172	0.6123	0.7205	0.8144	0.6547	0.7376	0.723	0.6398	0.8961	0.6925	0.5753	0.6121	0	0.4921	0.467	0.7082	0.6271	0.6162	0.8554
1036-d84	0.4708	0.5846	0.7594	0.6344	0.8549	0.8115	0.8489	0.6711	0.7623	0.8256	0.88	0.9067	0.8838	0.7836	0.6772	0.8457	0.6046	0.7323	0.8334	0.7369	0.5412	0.9048	0.7062	0.7638	0.936	0.6707	0.5283	0.7892	0.5794	0.5686	0.5926	0.6837	0.7788	0.8567	0.7683	0.7778	0.8177	0.7347	0.9221	0.7494	0.6602	0.6602	0.4921	0	0.4538	0.7636	0.7113	0.5802	0.8965
26-d128	0.386	0.644	0.7083	0.5695	0.8131	0.7328	0.7878	0.5871	0.6909	0.7312	0.8306	0.8347	0.8362	0.731	0.5905	0.7996	0.6154	0.6609	0.7872	0.6591	0.5324	0.8465	0.6366	0.7373	0.8812	0.7311	0.5644	0.7282	0.5053	0.4944	0.5611	0.6325	0.7515	0.8206	0.7	0.7116	0.7494	0.6941	0.8732	0.7061	0.5406	0.623	0.467	0.4538	0	0.7158	0.6064	0.5579	0.8129
28-d128	0.6809	0.6462	0.5916	0.5764	0.6848	0.6262	0.6286	0.6046	0.5082	0.6173	0.6568	0.6354	0.6632	0.5796	0.5319	0.5801	0.7036	0.5322	0.5764	0.5768	0.7177	0.6484	0.5633	0.6057	0.7493	0.8968	0.7132	0.609	0.5794	0.732	0.6774	0.6081	0.5991	0.6265	0.6089	0.6096	0.5568	0.7312	0.7008	0.5811	0.5703	0.5585	0.7082	0.7636	0.7158	0	0.5496	0.5838	0.6784
64-d128	0.6064	0.6459	0.5703	0.4765	0.6499	0.572	0.5118	0.5746	0.4838	0.5782	0.6402	0.6209	0.6416	0.5384	0.4844	0.5639	0.6567	0.5729	0.5777	0.5446	0.6383	0.6379	0.552	0.6093	0.7259	0.8601	0.6633	0.511	0.5369	0.6094	0.6136	0.5802	0.6618	0.5869	0.4833	0.5177	0.5559	0.6668	0.6535	0.5225	0.5014	0.525	0.6271	0.7113	0.6064	0.5496	0	0.5714	0.6113
82-d128	0.5473	0.5793	0.6023	0.5466	0.6784	0.6828	0.6528	0.6121	0.5494	0.6827	0.6969	0.7394	0.7157	0.6036	0.5018	0.6546	0.6083	0.5578	0.673	0.559	0.628	0.739	0.5403	0.5688	0.7976	0.807	0.6108	0.6267	0.5686	0.5624	0.6041	0.5393	0.622	0.6891	0.6181	0.5644	0.6129	0.7069	0.7673	0.5731	0.5297	0.4854	0.6162	0.5802	0.5579	0.5838	0.5714	0	0.7567
102-d128	0.8366	0.8332	0.752	0.7665	0.6933	0.5786	0.5409	0.7929	0.6597	0.6084	0.6553	0.5356	0.604	0.6493	0.6712	0.6244	0.8082	0.706	0.623	0.7218	0.8673	0.5731	0.7265	0.7362	0.6574	0.9208	0.8712	0.6028	0.7401	0.8411	0.8438	0.75	0.7837	0.5959	0.6058	0.5842	0.6721	0.7651	0.5618	0.6448	0.7158	0.6863	0.8554	0.8965	0.8129	0.6784	0.6113	0.7567	0
113-d128	0.8286	0.8418	0.7641	0.7786	0.715	0.7126	0.6187	0.8264	0.6463	0.5658	0.7336	0.6377	0.7099	0.6929	0.6883	0.6604	0.7931	0.7059	0.6822	0.7397	0.8709	0.6935	0.7206	0.6959	0.7289	0.8779	0.8203	0.6054	0.7754	0.8051	0.8139	0.7463	0.7525	0.729	0.6827	0.6158	0.6877	0.7146	0.6731	0.6459	0.76	0.6389	0.847	0.8403	0.792	0.6991	0.6912	0.7299	0.6549
134-d128	0.6146	0.6048	0.565	0.4941	0.692	0.6049	0.615	0.473	0.5218	0.6616	0.6992	0.684	0.7042	0.5874	0.526	0.6215	0.6772	0.5523	0.6219	0.4908	0.6215	0.6607	0.5665	0.586	0.7981	0.8725	0.6712	0.5833	0.5151	0.6647	0.6092	0.5816	0.6219	0.6619	0.5767	0.6356	0.5918	0.7071	0.7388	0.5703	0.4591	0.5772	0.6267	0.717	0.6124	0.5244	0.5177	0.5629	0.6905
143-d128	0.7234	0.7159	0.6209	0.6585	0.6862	0.6026	0.5384	0.6699	0.4876	0.5327	0.6659	0.591	0.6602	0.5742	0.5674	0.5873	0.6984	0.6055	0.5884	0.5911	0.7507	0.6431	0.6382	0.6199	0.6921	0.8904	0.7658	0.5707	0.6315	0.7361	0.6831	0.635	0.6498	0.6539	0.5668	0.502	0.5904	0.6454	0.6453	0.4888	0.6173	0.5716	0.7359	0.8143	0.7157	0.596	0.5632	0.6309	0.6032
155-d128	0.6476	0.6892	0.6589	0.6593	0.8507	0.7364	0.7597	0.6835	0.6874	0.7289	0.8175	0.7914	0.8352	0.6947	0.6924	0.7678	0.6728	0.6968	0.7916	0.6844	0.6802	0.8019	0.7417	0.7576	0.8694	0.8861	0.7433	0.7389	0.6294	0.7141	0.6672	0.7195	0.7907	0.8111	0.6772	0.7484	0.7542	0.6422	0.8449	0.7007	0.667	0.7114	0.6701	0.6243	0.626	0.721	0.6577	0.659	0.7879
167-d128	0.5068	0.5935	0.5571	0.4934	0.6903	0.6299	0.6417	0.5817	0.5191	0.6171	0.6778	0.7173	0.7142	0.545	0.4301	0.6594	0.6044	0.5013	0.6523	0.5038	0.5463	0.717	0.5146	0.5449	0.8027	0.7796	0.5573	0.6095	0.5207	0.5174	0.5037	0.4665	0.6023	0.6898	0.555	0.5436	0.5853	0.6128	0.7729	0.533	0.5448	0.4427	0.5582	0.6108	0.5495	0.5646	0.5047	0.4773	0.7343
190-d128	0.8405	0.8183	0.6856	0.7854	0.6859	0.6227	0.5752	0.8125	0.6152	0.6183	0.6337	0.5552	0.5471	0.6401	0.6806	0.5533	0.819	0.684	0.6238	0.716	0.8786	0.5414	0.7475	0.7018	0.6669	0.9343	0.8656	0.6238	0.7826	0.8537	0.8458	0.761	0.7643	0.5925	0.6404	0.5667	0.6184	0.7733	0.5416	0.6195	0.7411	0.6792	0.8708	0.8901	0.8524	0.6867	0.6413	0.7494	0.5625
214-d128	0.5995	0.7	0.6677	0.6103	0.7719	0.6244	0.5932	0.6428	0.5788	0.6248	0.703	0.6601	0.6882	0.587	0.5634	0.661	0.5168	0.5822	0.6449	0.5781	0.6556	0.7292	0.5602	0.656	0.7636	0.8047	0.6897	0.6377	0.5574	0.6216	0.6326	0.6102	0.7092	0.6974	0.5304	0.6102	0.6079	0.6144	0.7545	0.5994	0.5594	0.5786	0.6172	0.6805	0.6226	0.6498	0.5582	0.5751	0.6998
217-d128	0.6411	0.631	0.586	0.5892	0.5996	0.545	0.529	0.639	0.4264	0.5228	0.6071	0.5506	0.6334	0.5287	0.4332	0.532	0.5827	0.5137	0.5312	0.5287	0.6952	0.6099	0.5352	0.4926	0.7151	0.8758	0.6948	0.5027	0.5572	0.6477	0.6414	0.5461	0.5758	0.5891	0.4767	0.4662	0.5217	0.5938	0.6247	0.427	0.5387	0.4176	0.6555	0.7291	0.6789	0.5065	0.4896	0.5493	0.61
300-d128	0.6581	0.6899	0.5989	0.5745	0.7205	0.6127	0.5875	0.6491	0.5106	0.5332	0.686	0.5966	0.6658	0.6011	0.5474	0.5932	0.5948	0.5765	0.6211	0.5941	0.7201	0.66	0.5684	0.5947	0.6652	0.8677	0.7348	0.5391	0.551	0.6637	0.6688	0.6372	0.6735	0.6203	0.5149	0.5316	0.6118	0.5867	0.6789	0.5203	0.5743	0.4954	0.6464	0.7134	0.6677	0.5468	0.5062	0.5958	0.6504
309-d128	0.6289	0.63	0.5994	0.5697	0.6842	0.6701	0.6633	0.6074	0.5444	0.6779	0.6707	0.7195	0.71	0.5684	0.5028	0.6342	0.6708	0.4323	0.6047	0.5215	0.6202	0.6964	0.4982	0.5438	0.8065	0.8341	0.6204	0.645	0.5801	0.6458	0.6145	0.513	0.6172	0.6725	0.6043	0.5854	0.564	0.6948	0.7615	0.5898	0.6049	0.5194	0.6503	0.7163	0.6619	0.5509	0.5873	0.5399	0.7476
357-d128	0.6391	0.6681	0.6342	0.5324	0.6935	0.6192	0.5857	0.5916	0.5095	0.5714	0.707	0.639	0.6955	0.5871	0.4789	0.6219	0.6139	0.5799	0.6245	0.4861	0.6432	0.6949	0.5771	0.6083	0.7301	0.805	0.6308	0.5799	0.5195	0.5975	0.627	0.5872	0.6663	0.6664	0.5392	0.5208	0.6178	0.5548	0.7076	0.5114	0.5864	0.4696	0.6304	0.6538	0.5915	0.5929	0.483	0.5607	0.653
399-d128	0.4995	0.7355	0.7196	0.6584	0.8749	0.7796	0.8399	0.6419	0.7624	0.7804	0.878	0.8909	0.8992	0.7817	0.7022	0.842	0.5451	0.6853	0.8343	0.6797	0.5643	0.9013	0.6954	0.7664	0.9132	0.788	0.6562	0.8239	0.5933	0.5654	0.5817	0.7291	0.7976	0.8657	0.6871	0.7958	0.7917	0.5992	0.9204	0.7532	0.6878	0.6954	0.5064	0.5566	0.5288	0.7844	0.7016	0.6962	0.8724
406-d128	0.8946	0.8669	0.7767	0.8303	0.7216	0.6262	0.5903	0.8472	0.6894	0.6652	0.6751	0.5538	0.6145	0.6806	0.7263	0.6302	0.8401	0.7544	0.6653	0.7655	0.9131	0.5365	0.7847	0.7458	0.6428	0.9587	0.914	0.6435	0.8193	0.8904	0.8765	0.8104	0.7923	0.5973	0.7048	0.6256	0.6986	0.7858	0.5529	0.6675	0.7954	0.7376	0.9054	0.937	0.8882	0.7234	0.6967	0.8162	0.5674
423-d128	0.6154	0.6747	0.5772	0.5475	0.6769	0.6246	0.5801	0.61	0.5079	0.6172	0.6445	0.6715	0.6553	0.5385	0.4927	0.5898	0.6872	0.4448	0.5892	0.4669	0.6589	0.6524	0.4788	0.5645	0.7489	0.8482	0.6611	0.5945	0.5709	0.6268	0.6071	0.5557	0.623	0.6285	0.5219	0.5316	0.5412	0.6752	0.6991	0.5517	0.5789	0.4739	0.6759	0.7401	0.6704	0.5546	0.5313	0.5313	0.6851
424-d128	0.6854	0.6826	0.6048	0.5945	0.6569	0.5728	0.5509	0.6326	0.5029	0.6165	0.6332	0.5984	0.6082	0.5332	0.4912	0.5608	0.703	0.5333	0.55	0.5392	0.694	0.5974	0.5465	0.577	0.6892	0.8534	0.6915	0.5598	0.6068	0.6941	0.6622	0.6036	0.6304	0.591	0.5403	0.5153	0.5394	0.7012	0.6483	0.531	0.5829	0.515	0.6981	0.765	0.6953	0.5362	0.5077	0.547	0.6026
435-d128	0.8902	0.8618	0.7607	0.8331	0.7291	0.6454	0.6331	0.846	0.6952	0.6874	0.6365	0.5982	0.5958	0.6778	0.7266	0.605	0.8525	0.732	0.6355	0.7686	0.9133	0.5717	0.747	0.7514	0.6382	0.9366	0.9096	0.683	0.8135	0.8922	0.8888	0.7944	0.7868	0.6395	0.7067	0.6378	0.6663	0.8177	0.5754	0.6843	0.7922	0.7305	0.9004	0.9368	0.8888	0.7102	0.6965	0.7948	0.5988
490-d128	0.7342	0.7404	0.6526	0.6844	0.6873	0.5342	0.5379	0.706	0.5273	0.5498	0.6454	0.5049	0.62	0.5963	0.5718	0.5546	0.6732	0.6138	0.576	0.5991	0.7674	0.5932	0.632	0.6327	0.6696	0.8724	0.7828	0.5522	0.6471	0.7483	0.7263	0.6832	0.714	0.5619	0.4779	0.5256	0.5822	0.6315	0.5856	0.5202	0.6145	0.5563	0.7307	0.8192	0.7294	0.6225	0.5334	0.6535	0.548
525-d128	0.4818	0.6026	0.5935	0.6078	0.8419	0.7693	0.8057	0.6225	0.7069	0.7387	0.8522	0.8763	0.8737	0.7524	0.6343	0.7946	0.6571	0.6809	0.8033	0.6703	0.5324	0.8799	0.6676	0.737	0.921	0.7166	0.5132	0.7863	0.5589	0.51	0.5029	0.6354	0.7426	0.8394	0.7118	0.7588	0.7742	0.689	0.921	0.7186	0.6223	0.6374	0.3913	0.4905	0.4657	0.7292	0.6663	0.5917	0.8723
545-d128	0.8369	0.8454	0.7787	0.7693	0.7174	0.6345	0.5734	0.7976	0.6428	0.6017	0.6563	0.4876	0.6351	0.6662	0.6913	0.6237	0.8112	0.7093	0.6387	0.7271	0.8699	0.6095	0.7168	0.7378	0.6523	0.9259	0.8773	0.5957	0.7651	0.8501	0.8419	0.7919	0.783	0.6058	0.6274	0.5803	0.679	0.7592	0.545	0.6631	0.7064	0.6674	0.8514	0.9031	0.8169	0.6886	0.6162	0.7786	0.5474
561-d128	0.5837	0.6888	0.6017	0.4808	0.7776	0.7451	0.717	0.6211	0.64	0.6882	0.7847	0.8105	0.8036	0.689	0.5964	0.7521	0.698	0.6585	0.7441	0.633	0.6474	0.8066	0.6229	0.6977	0.8558	0.7424	0.6024	0.6796	0.5716	0.5903	0.6231	0.6347	0.7216	0.7474	0.6565	0.674	0.704	0.7502	0.8239	0.6842	0.5159	0.6245	0.5685	0.602	0.5313	0.6315	0.5347	0.5646	0.7933
695-d128	0.6845	0.7163	0.6126	0.547	0.6523	0.6144	0.5753	0.6063	0.5407	0.6054	0.6574	0.6193	0.6754	0.5614	0.5319	0.6064	0.7274	0.5785	0.6142	0.5496	0.7021	0.6203	0.621	0.6208	0.7578	0.8848	0.7168	0.5788	0.5521	0.7207	0.6773	0.6356	0.6559	0.6353	0.5696	0.5989	0.6069	0.7038	0.6705	0.5532	0.6021	0.5781	0.7075	0.7638	0.6774	0.5724	0.4648	0.6218	0.6308
697-d128	0.8257	0.8179	0.732	0.7697	0.7189	0.6016	0.5916	0.7788	0.6362	0.6269	0.6739	0.5672	0.6549	0.643	0.652	0.6313	0.7689	0.667	0.6235	0.6967	0.8365	0.6322	0.677	0.7019	0.6942	0.9178	0.8324	0.6283	0.7271	0.8284	0.8073	0.7439	0.7309	0.6549	0.6576	0.6353	0.642	0.7566	0.6604	0.6626	0.7173	0.6684	0.8362	0.8815	0.8234	0.6595	0.651	0.7423	0.6219
731-d128	0.517	0.6457	0.6959	0.5363	0.8052	0.7756	0.7481	0.566	0.6529	0.7387	0.8187	0.841	0.8331	0.6997	0.5584	0.7885	0.6717	0.6393	0.7696	0.5743	0.5452	0.8497	0.6245	0.6729	0.8768	0.7363	0.4986	0.7298	0.5358	0.4137	0.5161	0.58	0.7065	0.8245	0.6855	0.6729	0.7439	0.7312	0.8821	0.6685	0.6253	0.5694	0.5174	0.5369	0.4966	0.6973	0.5915	0.5544	0.8609
771-d128	0.7411	0.8335	0.7284	0.7896	0.9033	0.868	0.8921	0.7931	0.8615	0.8031	0.9278	0.9155	0.9166	0.8413	0.8303	0.9177	0.8391	0.8479	0.9126	0.8276	0.7727	0.9421	0.8372	0.8912	0.9487	0.7251	0.772	0.8898	0.7517	0.7573	0.7255	0.8434	0.8925	0.9367	0.8444	0.8586	0.8996	0.8261	0.9437	0.8652	0.7929	0.8301	0.6872	0.7292	0.7039	0.8739	0.8086	0.8044	0.9159
789-d128	0.5092	0.6003	0.6661	0.5648	0.7874	0.7332	0.7286	0.5939	0.6467	0.7406	0.7777	0.831	0.7986	0.6378	0.57	0.7839	0.6358	0.6244	0.7377	0.6004	0.5893	0.8183	0.5932	0.6833	0.8723	0.8016	0.5936	0.7146	0.5849	0.5668	0.5818	0.5721	0.6732	0.7781	0.679	0.6969	0.7094	0.7391	0.8654	0.6856	0.597	0.6002	0.5662	0.5917	0.5572	0.6291	0.5967	0.5187	0.8206
796-d128	0.694	0.6664	0.6073	0.6467	0.6649	0.5957	0.5924	0.6695	0.5112	0.635	0.5935	0.6229	0.6188	0.5217	0.5471	0.5638	0.7201	0.5445	0.558	0.5596	0.745	0.5963	0.5793	0.5605	0.7295	0.8881	0.7144	0.5972	0.6417	0.7366	0.6903	0.5917	0.6014	0.6129	0.5922	0.5676	0.554	0.718	0.6659	0.5386	0.6046	0.575	0.7423	0.7945	0.7337	0.5481	0.5716	0.5694	0.6401
815-d128	0.9013	0.8361	0.798	0.8419	0.7357	0.6593	0.6114	0.8618	0.7161	0.7349	0.6888	0.5908	0.6031	0.708	0.7409	0.6384	0.8202	0.7718	0.668	0.8083	0.9103	0.6189	0.7765	0.7605	0.7027	0.9655	0.9103	0.7021	0.8207	0.9072	0.8936	0.8027	0.797	0.5849	0.7238	0.664	0.7213	0.8536	0.5988	0.7012	0.7973	0.7568	0.9085	0.9317	0.9033	0.728	0.7078	0.8107	0.602
820-d128	0.5792	0.6695	0.6539	0.5918	0.7523	0.6035	0.5927	0.6126	0.5673	0.6357	0.7363	0.6647	0.6922	0.6181	0.5191	0.6572	0.5021	0.5886	0.6349	0.5614	0.6711	0.7221	0.572	0.6383	0.7435	0.8392	0.7101	0.6191	0.5253	0.5891	0.6269	0.6186	0.7102	0.6648	0.475	0.5856	0.6218	0.5603	0.7325	0.5621	0.5313	0.5358	0.6022	0.7137	0.6173	0.6288	0.5412	0.6094	0.6959
842-d128	0.5189	0.6003	0.6627	0.4865	0.7737	0.7375	0.7244	0.5857	0.6172	0.694	0.7835	0.8139	0.7975	0.6549	0.5422	0.7536	0.6299	0.6253	0.7389	0.6034	0.5782	0.8227	0.5954	0.6458	0.8586	0.727	0.5296	0.6933	0.5368	0.542	0.5288	0.5791	0.698	0.7814	0.6543	0.6496	0.6991	0.719	0.843	0.6277	0.5829	0.5669	0.5834	0.4902	0.5199	0.6676	0.5587	0.5212	0.8177
850-d128	0.7562	0.7543	0.6562	0.7072	0.6719	0.551	0.5188	0.7387	0.5322	0.5567	0.6344	0.5361	0.5729	0.5916	0.5894	0.5178	0.6952	0.6325	0.5559	0.6596	0.8087	0.5887	0.6281	0.6519	0.6071	0.896	0.8134	0.5498	0.6999	0.7731	0.7774	0.6996	0.725	0.5911	0.5125	0.4722	0.5689	0.6589	0.5457	0.5508	0.6198	0.5694	0.7741	0.8454	0.776	0.6298	0.5581	0.6473	0.5694
879-d128	0.6518	0.7017	0.6013	0.6237	0.7302	0.5772	0.5658	0.6369	0.5236	0.5546	0.6699	0.6215	0.6711	0.5571	0.5271	0.6076	0.6655	0.559	0.6111	0.5676	0.7152	0.6487	0.5959	0.6332	0.717	0.852	0.7111	0.5577	0.5955	0.6411	0.6472	0.5772	0.6829	0.6626	0.5502	0.5306	0.5656	0.569	0.6908	0.5553	0.5876	0.5502	0.6496	0.7624	0.6552	0.5869	0.5208	0.5686	0.6099
885-d128	0.7327	0.7718	0.6809	0.7015	0.7521	0.5428	0.555	0.7113	0.6043	0.6078	0.6782	0.5734	0.6571	0.639	0.5959	0.6028	0.6174	0.6603	0.6088	0.6373	0.7825	0.628	0.662	0.7216	0.6579	0.8823	0.8011	0.6018	0.6603	0.7608	0.7571	0.7254	0.7629	0.6423	0.5294	0.5864	0.6202	0.5825	0.6354	0.6017	0.6174	0.6339	0.7411	0.8303	0.7404	0.6752	0.5536	0.7126	0.5677
924-d128	0.7819	0.7642	0.6703	0.7054	0.683	0.5378	0.4878	0.7047	0.5668	0.6013	0.6146	0.5031	0.5488	0.5474	0.5885	0.5867	0.7275	0.6034	0.5499	0.6243	0.7993	0.5309	0.6358	0.6626	0.6403	0.8802	0.7947	0.5663	0.674	0.7838	0.7584	0.6692	0.6943	0.6074	0.5842	0.5578	0.5956	0.7094	0.5691	0.5878	0.6481	0.6284	0.7779	0.8475	0.7658	0.6227	0.5613	0.686	0.511
946-d128	0.8128	0.8179	0.7141	0.7492	0.705	0.5724	0.5318	0.7639	0.6282	0.6168	0.6553	0.5282	0.5554	0.6221	0.6315	0.5812	0.7267	0.6725	0.6086	0.6738	0.8434	0.5671	0.6926	0.7191	0.6499	0.8919	0.8419	0.5842	0.7069	0.819	0.8181	0.7477	0.7607	0.5642	0.5922	0.5666	0.6325	0.7211	0.5173	0.6185	0.6662	0.662	0.7997	0.8684	0.792	0.6685	0.5771	0.7403	0.5191
947-d128	0.5118	0.6028	0.5778	0.5197	0.7444	0.6246	0.624	0.5143	0.5426	0.6537	0.717	0.7063	0.7432	0.5771	0.5083	0.6848	0.5892	0.5475	0.6431	0.5146	0.546	0.7298	0.5406	0.6288	0.8134	0.7977	0.6013	0.6066	0.4552	0.546	0.5176	0.5212	0.6228	0.7145	0.5555	0.6292	0.6247	0.6417	0.7792	0.5536	0.4461	0.5514	0.4882	0.6145	0.545	0.5697	0.4945	0.5383	0.7142
988-d128	0.5472	0.6128	0.5805	0.479	0.713	0.6214	0.5918	0.5234	0.5155	0.6101	0.6997	0.6792	0.6974	0.5697	0.468	0.6358	0.5893	0.5409	0.6381	0.5038	0.6037	0.6989	0.5483	0.586	0.7984	0.8076	0.5962	0.5403	0.482	0.5379	0.5824	0.5266	0.6279	0.6749	0.5423	0.5855	0.596	0.6168	0.7447	0.5308	0.4277	0.5003	0.5397	0.6369	0.5525	0.5505	0.4602	0.5135	0.6927
993-d128	0.5176	0.5989	0.6258	0.5278	0.7092	0.66	0.6455	0.5484	0.5303	0.647	0.707	0.6924	0.7337	0.5933	0.465	0.6468	0.5469	0.4985	0.6136	0.5	0.5468	0.7326	0.5057	0.5651	0.7961	0.7948	0.5754	0.639	0.4586	0.5398	0.5729	0.5087	0.6364	0.6794	0.5337	0.5992	0.568	0.5932	0.7696	0.5687	0.5294	0.4429	0.5319	0.6313	0.5623	0.5823	0.5295	0.527	0.7242
1036-d128	0.5172	0.6725	0.7102	0.5866	0.8502	0.8017	0.8389	0.7299	0.7641	0.7936	0.8718	0.9049	0.8789	0.7572	0.6708	0.8534	0.6247	0.7448	0.8423	0.7484	0.592	0.9024	0.7049	0.7826	0.9247	0.7241	0.5777	0.7631	0.618	0.5866	0.638	0.6734	0.7961	0.8561	0.7676	0.7395	0.8072	0.7397	0.917	0.7475	0.6157	0.6543	0.493	0.3917	0.5104	0.764	0.6934	0.5594	0.8913
28-d168	0.7441	0.7293	0.6571	0.6251	0.7643	0.6951	0.6732	0.6366	0.6002	0.7099	0.7149	0.7295	0.7363	0.6207	0.613	0.692	0.7663	0.6294	0.6741	0.596	0.7406	0.7179	0.6498	0.6818	0.809	0.9127	0.7491	0.6722	0.6591	0.7564	0.7216	0.6818	0.7177	0.7046	0.6604	0.6688	0.6597	0.7843	0.7705	0.6488	0.6252	0.6287	0.7459	0.8093	0.7623	0.5814	0.5975	0.6285	0.7403
64-d168	0.5955	0.7211	0.6622	0.4893	0.7642	0.673	0.6456	0.6268	0.6093	0.6735	0.736	0.7528	0.7447	0.6237	0.5818	0.7187	0.6801	0.6278	0.7137	0.5984	0.673	0.7577	0.6052	0.7073	0.8081	0.7299	0.6498	0.6553	0.5502	0.5917	0.64	0.6385	0.741	0.7289	0.5871	0.6409	0.6574	0.7204	0.7917	0.6564	0.5066	0.6083	0.6414	0.6166	0.5725	0.6361	0.4772	0.5403	0.7253
82-d168	0.6626	0.6968	0.6548	0.6096	0.7008	0.6701	0.6413	0.6953	0.5743	0.6212	0.7267	0.7012	0.6944	0.6436	0.5466	0.6795	0.6898	0.6582	0.6942	0.6522	0.7699	0.7278	0.6337	0.6398	0.7406	0.8595	0.7233	0.6093	0.6519	0.6607	0.7147	0.644	0.6996	0.7063	0.6052	0.5349	0.6556	0.7168	0.7292	0.5676	0.6012	0.552	0.7385	0.7479	0.6791	0.6364	0.5843	0.5107	0.722
102-d168	0.6591	0.7675	0.7734	0.6329	0.8418	0.8165	0.819	0.7378	0.7524	0.79	0.8394	0.8692	0.8557	0.7253	0.6776	0.8378	0.7515	0.7306	0.8267	0.7005	0.7149	0.8819	0.7355	0.7739	0.9034	0.6937	0.6707	0.7563	0.6952	0.684	0.7073	0.71	0.8231	0.8448	0.7785	0.7371	0.8078	0.7971	0.8981	0.7722	0.7144	0.7104	0.7186	0.5636	0.6098	0.7561	0.7006	0.5954	0.8322
113-d168	0.6883	0.7345	0.6451	0.6021	0.725	0.6187	0.604	0.6466	0.5678	0.6318	0.6866	0.6597	0.6799	0.5931	0.5574	0.6446	0.7057	0.6125	0.6522	0.6069	0.747	0.6544	0.6381	0.6794	0.738	0.8514	0.7593	0.6066	0.6205	0.6782	0.7052	0.6487	0.7094	0.6591	0.5986	0.6181	0.6227	0.7119	0.6978	0.6163	0.5806	0.6269	0.7108	0.7712	0.6867	0.5788	0.5306	0.6144	0.6336
134-d168	0.7783	0.7454	0.6636	0.6421	0.6325	0.6503	0.5909	0.703	0.5761	0.6313	0.6254	0.5973	0.6735	0.5685	0.6069	0.5778	0.7765	0.6108	0.607	0.6274	0.7876	0.619	0.651	0.6348	0.7496	0.9219	0.757	0.5776	0.681	0.794	0.7414	0.6767	0.6734	0.6442	0.6184	0.6222	0.6142	0.7675	0.644	0.591	0.6683	0.5986	0.7933	0.8121	0.758	0.5827	0.5648	0.6758	0.6216
143-d168	0.7405	0.7625	0.6417	0.6672	0.6762	0.5725	0.5564	0.6809	0.5224	0.5589	0.6299	0.5697	0.6108	0.5652	0.5678	0.5889	0.7184	0.5983	0.5991	0.5972	0.7876	0.6045	0.6309	0.6515	0.6898	0.8611	0.7793	0.5755	0.6646	0.7422	0.7121	0.6578	0.7046	0.6332	0.5673	0.5622	0.5972	0.7019	0.6181	0.5591	0.6208	0.5939	0.7397	0.8314	0.7178	0.5935	0.5143	0.6319	0.5787
155-d168	0.7058	0.7796	0.6392	0.6782	0.774	0.6313	0.6053	0.7041	0.6117	0.5899	0.7282	0.6651	0.7096	0.621	0.6172	0.6682	0.6752	0.6429	0.6749	0.6209	0.7675	0.6864	0.6507	0.7165	0.7354	0.8533	0.7797	0.6192	0.6535	0.7013	0.6907	0.6785	0.7551	0.6946	0.5585	0.605	0.6448	0.6239	0.6949	0.6119	0.6325	0.6367	0.7089	0.7907	0.6877	0.675	0.5714	0.6456	0.6449
167-d168	0.6023	0.7136	0.7476	0.6453	0.8356	0.7903	0.7667	0.682	0.727	0.7921	0.8136	0.8572	0.8468	0.6713	0.6326	0.8204	0.7253	0.7005	0.7846	0.6791	0.6014	0.873	0.6915	0.7646	0.9037	0.7514	0.5911	0.7809	0.6508	0.6326	0.6401	0.618	0.7096	0.8451	0.741	0.7629	0.7747	0.786	0.9016	0.7617	0.6671	0.6697	0.6086	0.6346	0.5782	0.7199	0.6589	0.598	0.8454
182-d168	0.8431	0.8411	0.7137	0.7834	0.7278	0.5734	0.5233	0.7826	0.6385	0.6193	0.6438	0.4994	0.5564	0.645	0.6666	0.6015	0.7429	0.6859	0.6291	0.6883	0.8794	0.5702	0.7178	0.7284	0.6389	0.9234	0.8786	0.6092	0.731	0.8556	0.8287	0.7843	0.7749	0.6298	0.5965	0.6087	0.6449	0.7218	0.5609	0.6496	0.7191	0.6931	0.8572	0.9116	0.8392	0.693	0.6261	0.766	0.5251
214-d168	0.5373	0.6493	0.6574	0.5599	0.7545	0.6631	0.6665	0.5772	0.6003	0.6911	0.728	0.7506	0.7361	0.5886	0.5464	0.7217	0.638	0.5653	0.682	0.5755	0.5923	0.7482	0.5702	0.6854	0.8352	0.7852	0.5964	0.6658	0.548	0.5696	0.5989	0.5739	0.6984	0.7394	0.6276	0.6424	0.6426	0.7114	0.8008	0.644	0.5123	0.5908	0.5672	0.6113	0.488	0.6143	0.5477	0.4956	0.7312
217-d168	0.5534	0.5798	0.5816	0.5163	0.6551	0.6305	0.5754	0.5824	0.4796	0.5928	0.6713	0.658	0.6862	0.541	0.4099	0.6196	0.5787	0.5398	0.621	0.5047	0.6488	0.6812	0.543	0.5316	0.7633	0.8089	0.5973	0.525	0.5086	0.563	0.5804	0.5003	0.6123	0.6404	0.5476	0.4986	0.5901	0.6181	0.7057	0.4729	0.5028	0.4487	0.6133	0.6336	0.5495	0.5555	0.4906	0.4623	0.6832
273-d168	0.8619	0.813	0.7423	0.7806	0.6931	0.6882	0.6253	0.8337	0.6488	0.6367	0.6524	0.6185	0.6325	0.683	0.7065	0.5791	0.8456	0.7019	0.6629	0.7645	0.8898	0.6391	0.734	0.6917	0.7162	0.9402	0.8524	0.6817	0.8155	0.8684	0.8443	0.7596	0.7587	0.6763	0.6923	0.6271	0.6745	0.8513	0.5849	0.6843	0.7581	0.6767	0.8895	0.9058	0.8665	0.658	0.6727	0.7483	0.5853
300-d168	0.7209	0.7406	0.6382	0.6609	0.691	0.5416	0.5348	0.689	0.5354	0.5138	0.6428	0.542	0.6192	0.5907	0.5776	0.5872	0.6904	0.5969	0.5931	0.6251	0.7965	0.5986	0.6063	0.6374	0.6769	0.8637	0.797	0.5521	0.6255	0.7338	0.7201	0.676	0.7039	0.6342	0.5777	0.5459	0.5966	0.6761	0.5941	0.5882	0.5679	0.5715	0.732	0.8024	0.6969	0.5432	0.5216	0.6432	0.558
314-d168	0.8053	0.7513	0.6425	0.7251	0.6466	0.5745	0.5705	0.7436	0.5341	0.6146	0.59	0.5592	0.5677	0.5632	0.617	0.5479	0.771	0.6212	0.5416	0.6577	0.8299	0.5247	0.6472	0.6515	0.6903	0.9075	0.8214	0.5898	0.7119	0.814	0.7906	0.6976	0.6968	0.5371	0.594	0.577	0.5808	0.7539	0.5874	0.574	0.6741	0.6429	0.8131	0.8741	0.8041	0.6026	0.5719	0.6889	0.569
357-d168	0.6242	0.6582	0.6026	0.5262	0.6656	0.6168	0.5719	0.5462	0.4692	0.6352	0.6339	0.6363	0.6541	0.517	0.478	0.5832	0.6673	0.5215	0.5591	0.4717	0.6618	0.6497	0.553	0.5941	0.7322	0.8722	0.6749	0.5856	0.5563	0.6643	0.6294	0.5914	0.6461	0.6251	0.531	0.5817	0.5544	0.676	0.6831	0.5283	0.5579	0.5666	0.6656	0.739	0.6538	0.5181	0.4421	0.5601	0.6348
399-d168	0.5708	0.6803	0.6206	0.5574	0.7328	0.628	0.6101	0.5885	0.5876	0.6581	0.7008	0.704	0.7032	0.5845	0.5108	0.6483	0.6134	0.5296	0.6368	0.5309	0.6012	0.7038	0.5262	0.6465	0.7823	0.8139	0.6368	0.6532	0.5301	0.6157	0.6149	0.5807	0.649	0.6717	0.5636	0.6483	0.6101	0.6445	0.7396	0.5832	0.5654	0.559	0.5886	0.6769	0.5987	0.5941	0.5474	0.578	0.6717
406-d168	0.88	0.8681	0.738	0.8125	0.7332	0.6083	0.6011	0.813	0.699	0.6688	0.681	0.5601	0.5899	0.649	0.6938	0.6292	0.8095	0.7136	0.6754	0.7318	0.8994	0.5228	0.7507	0.7537	0.6843	0.9386	0.9006	0.6737	0.7695	0.8784	0.8645	0.8037	0.7841	0.6202	0.6697	0.6525	0.6764	0.789	0.5974	0.6721	0.7524	0.7331	0.8802	0.9201	0.8545	0.7187	0.6676	0.7922	0.5555
423-d168	0.8028	0.7916	0.69	0.7317	0.6825	0.5809	0.5571	0.7387	0.5942	0.6309	0.6166	0.5455	0.5758	0.6041	0.6082	0.5738	0.7457	0.5827	0.5494	0.6426	0.8175	0.5643	0.5976	0.6689	0.6641	0.9104	0.8236	0.6243	0.6784	0.7875	0.7826	0.7076	0.7002	0.5994	0.6004	0.5959	0.5619	0.7214	0.6276	0.6225	0.6632	0.6455	0.7983	0.8655	0.7966	0.6025	0.591	0.6859	0.5763
424-d168	0.7719	0.7358	0.6637	0.7236	0.6599	0.662	0.6181	0.7619	0.555	0.6386	0.645	0.6232	0.6237	0.5999	0.6363	0.5648	0.7706	0.6438	0.5983	0.6786	0.8136	0.6002	0.6481	0.6044	0.7144	0.9064	0.8077	0.6275	0.7312	0.7918	0.7838	0.6971	0.713	0.6028	0.6122	0.5842	0.5983	0.7556	0.6456	0.5947	0.6916	0.632	0.8142	0.8475	0.7906	0.6338	0.5856	0.637	0.6219
435-d168	0.8635	0.7924	0.7152	0.7821	0.6409	0.6275	0.583	0.798	0.6076	0.6493	0.6298	0.5691	0.6037	0.6445	0.6868	0.5537	0.835	0.6992	0.6153	0.7266	0.8761	0.5648	0.7268	0.6652	0.6878	0.9599	0.8596	0.5943	0.7824	0.8655	0.8466	0.7369	0.7194	0.5729	0.6433	0.5945	0.6143	0.8086	0.582	0.5984	0.7497	0.6757	0.8852	0.9161	0.8719	0.658	0.6407	0.7261	0.5878
490-d168	0.795	0.7703	0.6815	0.7435	0.631	0.5641	0.5636	0.7619	0.5621	0.5585	0.6159	0.5319	0.6316	0.5953	0.6363	0.5511	0.7773	0.6162	0.6198	0.6399	0.8224	0.5697	0.6651	0.6261	0.7158	0.8837	0.8265	0.5786	0.7129	0.8011	0.7762	0.7223	0.7026	0.5997	0.5537	0.5678	0.6012	0.7352	0.5863	0.5706	0.6726	0.5871	0.8041	0.8609	0.7802	0.63	0.5899	0.7027	0.5291
525-d168	0.5255	0.6461	0.5845	0.6096	0.8272	0.7714	0.7743	0.6111	0.6989	0.7166	0.8288	0.8534	0.856	0.6983	0.6152	0.7975	0.6677	0.6318	0.7811	0.6216	0.521	0.8655	0.6787	0.6964	0.9114	0.7279	0.4938	0.7677	0.5404	0.5451	0.4784	0.587	0.6939	0.8436	0.6972	0.731	0.7577	0.7097	0.9033	0.6868	0.637	0.61	0.448	0.5498	0.5322	0.713	0.6535	0.607	0.8591
545-d168	0.8666	0.8568	0.7313	0.8082	0.7319	0.6164	0.5854	0.8147	0.6606	0.6152	0.6521	0.5338	0.6234	0.6408	0.6998	0.6003	0.8025	0.6878	0.6399	0.7399	0.8934	0.559	0.7265	0.7237	0.6761	0.9247	0.8851	0.6373	0.776	0.8795	0.869	0.7808	0.783	0.6091	0.6762	0.6248	0.6722	0.7781	0.5386	0.676	0.7504	0.693	0.8666	0.9075	0.8466	0.6868	0.6555	0.7884	0.5321
561-d168	0.7217	0.7376	0.6374	0.5574	0.674	0.7091	0.649	0.7106	0.5812	0.5972	0.702	0.6902	0.7153	0.6447	0.6014	0.656	0.7331	0.6427	0.6763	0.6645	0.7916	0.7065	0.651	0.639	0.7852	0.8555	0.7326	0.593	0.6409	0.7127	0.7237	0.6621	0.7084	0.697	0.6488	0.5658	0.6566	0.7404	0.7215	0.596	0.6195	0.5937	0.7386	0.7288	0.6698	0.6119	0.5967	0.6132	0.7032
695-d168	0.7053	0.7197	0.6199	0.6349	0.6987	0.5461	0.5448	0.6196	0.5227	0.5869	0.6018	0.551	0.6202	0.5143	0.5639	0.56	0.6756	0.5412	0.5465	0.5775	0.7456	0.5817	0.5772	0.6131	0.7205	0.8684	0.7481	0.5953	0.568	0.7208	0.6946	0.6431	0.6314	0.6222	0.5604	0.604	0.5483	0.6843	0.6426	0.5526	0.5741	0.5835	0.7123	0.787	0.6977	0.5353	0.4993	0.6228	0.5777
697-d168	0.8628	0.8441	0.7765	0.8065	0.685	0.7186	0.6637	0.8639	0.686	0.6576	0.6737	0.6555	0.6683	0.7078	0.7285	0.6748	0.8588	0.7287	0.6982	0.7628	0.8761	0.6823	0.7544	0.7326	0.7344	0.9174	0.8656	0.6969	0.8286	0.85	0.8578	0.7736	0.759	0.7137	0.6955	0.637	0.6915	0.8369	0.6661	0.7082	0.7908	0.6914	0.9063	0.9018	0.858	0.717	0.7008	0.76	0.6792
731-d168	0.5398	0.5516	0.651	0.5499	0.7105	0.6972	0.662	0.5827	0.5762	0.6572	0.7613	0.7505	0.7546	0.6334	0.5526	0.7146	0.6307	0.6127	0.6964	0.5885	0.6387	0.7644	0.5893	0.6208	0.8094	0.8296	0.5994	0.6504	0.5805	0.5496	0.5575	0.5811	0.6746	0.7097	0.6106	0.6123	0.6683	0.6776	0.8037	0.5985	0.5791	0.558	0.5994	0.6307	0.5529	0.6076	0.5508	0.5401	0.7669
771-d168	0.6552	0.7099	0.704	0.606	0.7798	0.7206	0.6885	0.6507	0.6221	0.7075	0.7699	0.7608	0.7861	0.6541	0.6033	0.7331	0.6995	0.6446	0.7277	0.6285	0.6898	0.7825	0.6514	0.7157	0.8351	0.854	0.6984	0.7006	0.6295	0.6885	0.662	0.6575	0.7361	0.7514	0.6635	0.6812	0.7008	0.7135	0.792	0.6691	0.6429	0.6494	0.6659	0.7314	0.6555	0.664	0.5855	0.6325	0.7643
789-d168	0.6579	0.7261	0.6508	0.6061	0.7394	0.6376	0.599	0.6318	0.5711	0.6452	0.6595	0.6694	0.6893	0.5448	0.5585	0.661	0.7118	0.578	0.6219	0.5545	0.7066	0.6722	0.5867	0.6601	0.7654	0.85	0.7027	0.6251	0.6136	0.6706	0.6708	0.6125	0.6722	0.6833	0.5969	0.6163	0.6094	0.7042	0.7315	0.617	0.5856	0.6116	0.6958	0.7532	0.6604	0.5905	0.5236	0.5757	0.6689
796-d168	0.8272	0.802	0.7177	0.7642	0.6596	0.6436	0.5947	0.7975	0.631	0.6521	0.6071	0.5857	0.6315	0.6478	0.6725	0.6219	0.8057	0.682	0.6136	0.72	0.8625	0.6073	0.7039	0.676	0.7356	0.9221	0.8406	0.6325	0.7705	0.8458	0.8235	0.7164	0.7214	0.6449	0.6631	0.6305	0.6457	0.8066	0.6277	0.6382	0.7293	0.6884	0.8539	0.8856	0.8371	0.6531	0.6504	0.7426	0.6002
820-d168	0.6588	0.7025	0.5939	0.6167	0.6867	0.566	0.5722	0.6199	0.5286	0.5428	0.6805	0.6075	0.6672	0.6036	0.5382	0.6048	0.6048	0.5657	0.5947	0.5651	0.7182	0.6427	0.6097	0.6381	0.7305	0.8607	0.7311	0.57	0.5666	0.6546	0.6224	0.6242	0.6822	0.6331	0.4708	0.5469	0.5928	0.5603	0.6539	0.5344	0.5755	0.5569	0.6611	0.7617	0.6401	0.5911	0.507	0.6179	0.5952
842-d168	0.4857	0.6331	0.5885	0.5454	0.7716	0.6442	0.6814	0.5683	0.5898	0.6619	0.7553	0.7541	0.7615	0.6231	0.536	0.7079	0.5412	0.5766	0.7038	0.5485	0.6017	0.7558	0.5631	0.6557	0.8198	0.7906	0.6513	0.6474	0.5216	0.5399	0.5231	0.5807	0.6811	0.7224	0.5656	0.6472	0.6342	0.5962	0.8013	0.5968	0.5076	0.5803	0.5081	0.577	0.5014	0.6015	0.5105	0.5041	0.7396
850-d168	0.6628	0.6985	0.6015	0.6032	0.6441	0.5414	0.5204	0.6642	0.4556	0.5611	0.6043	0.5763	0.6099	0.5252	0.5036	0.5239	0.6634	0.5417	0.5598	0.5494	0.7382	0.5978	0.5572	0.594	0.6966	0.8459	0.7319	0.5278	0.6273	0.6813	0.6897	0.6296	0.6631	0.5938	0.4802	0.4793	0.5039	0.6588	0.607	0.5173	0.5364	0.5136	0.7024	0.7708	0.6911	0.5473	0.4868	0.5645	0.5992
879-d168	0.6337	0.6545	0.6092	0.6043	0.6606	0.5501	0.5149	0.6285	0.4732	0.5439	0.6516	0.5692	0.6266	0.5442	0.5189	0.568	0.6373	0.57	0.5822	0.5545	0.7175	0.6128	0.5681	0.5796	0.7204	0.8604	0.7053	0.5396	0.5945	0.6692	0.6453	0.5731	0.6567	0.6156	0.5291	0.5013	0.5461	0.6419	0.6369	0.5027	0.5709	0.5139	0.6913	0.7511	0.6568	0.5694	0.5059	0.5587	0.5975
885-d168	0.7273	0.7256	0.6518	0.68	0.6738	0.5876	0.5834	0.719	0.5226	0.5282	0.6423	0.5577	0.6627	0.5718	0.5703	0.5682	0.6372	0.5985	0.607	0.6268	0.7755	0.6377	0.6379	0.6138	0.7124	0.8651	0.7806	0.5893	0.6401	0.7318	0.707	0.6615	0.6801	0.6329	0.5639	0.5314	0.5888	0.6228	0.6337	0.5062	0.6321	0.5501	0.7374	0.7974	0.6956	0.6015	0.5634	0.6337	0.6139
924-d168	0.6898	0.7182	0.677	0.6589	0.7464	0.7055	0.6896	0.6809	0.6214	0.6877	0.7227	0.7285	0.7596	0.6139	0.6216	0.7072	0.7253	0.6288	0.7017	0.6337	0.7463	0.7227	0.6809	0.6782	0.8318	0.889	0.7259	0.6688	0.6485	0.7258	0.6746	0.6575	0.6888	0.7409	0.6826	0.6769	0.6799	0.7274	0.7732	0.6428	0.6568	0.6605	0.7241	0.7521	0.6751	0.6229	0.6073	0.6515	0.7285
946-d168	0.8134	0.8211	0.7352	0.771	0.7263	0.6093	0.5504	0.8115	0.6693	0.6175	0.6836	0.5456	0.6077	0.6434	0.6702	0.634	0.7354	0.7243	0.6668	0.7307	0.8592	0.6116	0.7291	0.7431	0.619	0.9069	0.8711	0.568	0.7272	0.8297	0.8258	0.7594	0.794	0.6201	0.6322	0.5776	0.7004	0.7169	0.5098	0.6371	0.7016	0.666	0.8306	0.8611	0.804	0.7092	0.6041	0.7612	0.5369
947-d168	0.6963	0.7022	0.6206	0.644	0.7262	0.604	0.5634	0.6591	0.5351	0.6128	0.6827	0.5892	0.6242	0.6007	0.5686	0.5913	0.6877	0.6225	0.5641	0.5957	0.7518	0.6092	0.6177	0.6739	0.6731	0.9088	0.7569	0.5755	0.6268	0.7329	0.7048	0.687	0.6835	0.6006	0.5364	0.5732	0.5843	0.6549	0.642	0.5827	0.5903	0.6354	0.7049	0.788	0.7254	0.566	0.4873	0.6548	0.6068
988-d168	0.808	0.8385	0.7731	0.751	0.7558	0.7355	0.6877	0.8191	0.6692	0.6638	0.752	0.6853	0.7477	0.685	0.6891	0.705	0.7979	0.689	0.7161	0.7385	0.8312	0.7541	0.7143	0.7064	0.788	0.9112	0.8346	0.6939	0.7672	0.8198	0.8071	0.7585	0.7606	0.7655	0.689	0.6791	0.697	0.7766	0.7736	0.6958	0.7478	0.6754	0.8227	0.8526	0.8	0.6882	0.6876	0.7588	0.7255
993-d168	0.7639	0.7726	0.7186	0.7094	0.721	0.6475	0.582	0.7523	0.6136	0.5994	0.6921	0.5737	0.6943	0.6561	0.6412	0.6289	0.7425	0.657	0.6398	0.6994	0.804	0.6663	0.6884	0.6855	0.6959	0.9271	0.8087	0.5941	0.7057	0.7936	0.7795	0.7273	0.7333	0.6571	0.6489	0.5947	0.677	0.7016	0.6584	0.6042	0.6878	0.5964	0.7813	0.8296	0.7735	0.6439	0.6223	0.6817	0.6338
1017-d168	0.5942	0.748	0.8314	0.7391	0.8823	0.8456	0.8701	0.7663	0.8452	0.8581	0.9076	0.9222	0.9073	0.8119	0.7684	0.9171	0.7696	0.8093	0.9087	0.7913	0.6068	0.9406	0.7831	0.8573	0.9503	0.4774	0.5465	0.8709	0.6852	0.6446	0.6489	0.7584	0.8516	0.9296	0.8553	0.8251	0.8828	0.8708	0.9371	0.8377	0.7118	0.7465	0.5646	0.4541	0.5552	0.8518	0.7993	0.6676	0.9165
1036-d168	0.5808	0.6519	0.5498	0.5714	0.7447	0.7091	0.6853	0.6593	0.5979	0.6686	0.7507	0.7858	0.7609	0.6405	0.5629	0.7068	0.6413	0.6341	0.7014	0.6348	0.6651	0.7827	0.6128	0.6628	0.8297	0.8324	0.6598	0.6579	0.6175	0.6105	0.6358	0.5912	0.6965	0.7341	0.6203	0.616	0.6707	0.6926	0.8037	0.6354	0.5735	0.5707	0.6071	0.6291	0.5746	0.6309	0.5473	0.5124	0.7788
26-d220	0.655	0.6903	0.6314	0.6219	0.6981	0.5551	0.5339	0.6721	0.5189	0.5418	0.6807	0.5652	0.6726	0.5701	0.5614	0.6003	0.6459	0.6195	0.6309	0.6061	0.7558	0.6191	0.6655	0.6222	0.7257	0.8918	0.7604	0.5126	0.6102	0.6931	0.6968	0.6486	0.7129	0.6314	0.562	0.526	0.6027	0.6352	0.6173	0.5256	0.5863	0.5626	0.7173	0.7689	0.6493	0.6206	0.5477	0.6103	0.5634
28-d220	0.5914	0.673	0.6585	0.624	0.8498	0.7787	0.773	0.6178	0.7267	0.7781	0.833	0.8619	0.865	0.7027	0.6837	0.808	0.7376	0.688	0.7958	0.6697	0.6274	0.8586	0.7043	0.7537	0.9025	0.7132	0.6118	0.7739	0.589	0.6217	0.6229	0.6866	0.7625	0.8411	0.7487	0.7733	0.7884	0.8214	0.9114	0.7755	0.6232	0.6743	0.5751	0.5417	0.5579	0.714	0.6644	0.5768	0.8515
33-d220	0.8325	0.8056	0.6889	0.7119	0.6736	0.6324	0.5413	0.7571	0.6031	0.6053	0.6472	0.6183	0.6211	0.6412	0.6606	0.6336	0.8143	0.7069	0.6492	0.7065	0.8301	0.6096	0.7407	0.6918	0.6871	0.9154	0.8433	0.6252	0.7387	0.8127	0.7906	0.7031	0.7307	0.6488	0.6459	0.6096	0.6605	0.8006	0.6344	0.6199	0.7127	0.6815	0.836	0.8868	0.8352	0.634	0.6097	0.7323	0.6164
64-d220	0.724	0.7467	0.6471	0.6372	0.6607	0.5797	0.5145	0.6763	0.54	0.5658	0.6276	0.5437	0.6009	0.566	0.5776	0.5725	0.7475	0.6209	0.582	0.5967	0.7964	0.5667	0.6376	0.6516	0.6883	0.8861	0.7743	0.5336	0.6397	0.7421	0.7279	0.6561	0.7019	0.5993	0.5759	0.5396	0.5889	0.6811	0.5907	0.5834	0.5976	0.6072	0.763	0.8117	0.7028	0.5974	0.462	0.6375	0.5387
82-d220	0.6137	0.6329	0.5823	0.5672	0.6497	0.5455	0.557	0.6306	0.4623	0.5796	0.6626	0.6302	0.6224	0.5618	0.4577	0.5648	0.6278	0.5541	0.578	0.5607	0.6882	0.6313	0.5425	0.5759	0.7203	0.8521	0.6897	0.5324	0.5789	0.6384	0.6391	0.5706	0.643	0.596	0.5017	0.4908	0.5336	0.6392	0.6783	0.4948	0.4972	0.4994	0.635	0.717	0.6302	0.5516	0.4688	0.4681	0.6382
102-d220	0.8702	0.8813	0.7764	0.8333	0.7739	0.702	0.6698	0.842	0.732	0.6999	0.7451	0.6759	0.7047	0.706	0.7583	0.6858	0.8227	0.7644	0.7443	0.7851	0.9058	0.6735	0.815	0.7867	0.7322	0.9344	0.8993	0.7295	0.7999	0.8749	0.8513	0.8212	0.8387	0.7025	0.7265	0.6997	0.744	0.8104	0.6601	0.7167	0.8024	0.7869	0.8949	0.918	0.8399	0.7583	0.7109	0.8293	0.5984
113-d220	0.8944	0.8809	0.7833	0.8451	0.7391	0.6724	0.6271	0.8628	0.6986	0.6355	0.6849	0.5868	0.6509	0.6844	0.7472	0.6111	0.8573	0.726	0.6803	0.7795	0.9132	0.6037	0.7768	0.7253	0.6953	0.9473	0.9102	0.6931	0.8201	0.8935	0.8806	0.8165	0.8049	0.6543	0.7073	0.6332	0.6939	0.8048	0.5499	0.6934	0.8127	0.7071	0.9044	0.9366	0.8726	0.7261	0.6908	0.8243	0.5687
134-d220	0.8234	0.7906	0.7029	0.7048	0.7488	0.7189	0.691	0.7545	0.6488	0.6882	0.7277	0.6963	0.7215	0.6254	0.7246	0.7138	0.8353	0.6903	0.7079	0.6912	0.8549	0.7021	0.7329	0.7366	0.7766	0.9198	0.8228	0.6967	0.7324	0.8275	0.8169	0.7671	0.7687	0.7287	0.7228	0.6988	0.6914	0.8359	0.7396	0.7128	0.7077	0.7336	0.8229	0.8771	0.8162	0.6537	0.6455	0.756	0.7048
143-d220	0.8233	0.8167	0.7215	0.7483	0.6909	0.6933	0.6283	0.8146	0.654	0.6021	0.7047	0.6514	0.6584	0.6482	0.672	0.6445	0.8167	0.6927	0.6899	0.7327	0.8496	0.6573	0.7335	0.7264	0.6931	0.8654	0.8148	0.6477	0.7561	0.801	0.8012	0.7345	0.7825	0.6801	0.6713	0.5989	0.7091	0.7771	0.6309	0.65	0.7439	0.6735	0.8309	0.8525	0.7826	0.7106	0.6204	0.7265	0.6334
155-d220	0.8853	0.8706	0.7623	0.8231	0.7769	0.6841	0.6539	0.8445	0.6726	0.6301	0.6889	0.6112	0.6882	0.6759	0.738	0.64	0.836	0.7177	0.6885	0.7724	0.9099	0.6608	0.7698	0.7346	0.7211	0.9378	0.9046	0.6966	0.8094	0.875	0.867	0.813	0.8096	0.711	0.708	0.662	0.7043	0.7986	0.6315	0.6992	0.7853	0.7146	0.8888	0.9311	0.863	0.7019	0.6839	0.8129	0.61
167-d220	0.7295	0.7739	0.6024	0.6642	0.6972	0.6603	0.6137	0.7065	0.5649	0.5964	0.6694	0.6455	0.6831	0.5687	0.6015	0.6467	0.7552	0.6195	0.6306	0.6256	0.777	0.6483	0.6606	0.6658	0.7348	0.8924	0.7554	0.6208	0.665	0.7401	0.7214	0.6642	0.7014	0.6713	0.6106	0.6107	0.636	0.7137	0.6921	0.6168	0.6385	0.6302	0.7192	0.8185	0.7308	0.5888	0.5835	0.6396	0.6665
182-d220	0.7212	0.7149	0.5831	0.6794	0.7279	0.6837	0.6531	0.7482	0.6256	0.6163	0.7015	0.6777	0.6953	0.6501	0.6424	0.6619	0.7304	0.6665	0.6712	0.6918	0.776	0.6793	0.6906	0.713	0.7378	0.8897	0.7857	0.6434	0.7043	0.7493	0.7351	0.7073	0.7442	0.6851	0.6389	0.6233	0.6581	0.7418	0.6823	0.6437	0.6546	0.6482	0.7181	0.7812	0.7343	0.6575	0.6106	0.6536	0.6866
435-d220	0.8902	0.8757	0.7624	0.8286	0.7428	0.6366	0.6109	0.8282	0.7111	0.6736	0.6728	0.606	0.6116	0.6804	0.7214	0.6566	0.825	0.7518	0.6779	0.7522	0.9142	0.597	0.7688	0.7543	0.6789	0.9419	0.9124	0.6799	0.7987	0.8838	0.8684	0.8046	0.7959	0.6657	0.6737	0.6705	0.6881	0.8078	0.6076	0.6996	0.7677	0.7596	0.894	0.9401	0.8749	0.7295	0.6736	0.8039	0.5963
525-d220	0.6728	0.6855	0.6935	0.6792	0.7848	0.7242	0.711	0.6292	0.6662	0.7309	0.7535	0.7856	0.8018	0.6619	0.6445	0.7395	0.6825	0.6462	0.6941	0.6408	0.6935	0.7814	0.684	0.6823	0.8653	0.8713	0.7213	0.7166	0.6245	0.7	0.6521	0.6433	0.6632	0.7658	0.6744	0.7392	0.6877	0.701	0.8311	0.6759	0.6761	0.6796	0.6756	0.7547	0.7025	0.6638	0.6282	0.6569	0.7925
545-d220	0.9147	0.906	0.8225	0.8691	0.8322	0.7425	0.7193	0.8826	0.7689	0.7464	0.7872	0.7004	0.715	0.7264	0.7855	0.7375	0.8644	0.7971	0.7532	0.8136	0.9254	0.6867	0.8334	0.812	0.7449	0.9405	0.9198	0.7569	0.8385	0.9101	0.8949	0.8636	0.8618	0.7159	0.7655	0.7183	0.7822	0.8335	0.674	0.7635	0.8289	0.8033	0.9097	0.9369	0.8871	0.7947	0.7572	0.8498	0.6668
561-d220	0.8855	0.86	0.764	0.815	0.7123	0.6423	0.6087	0.8073	0.6848	0.6575	0.6653	0.587	0.6166	0.6692	0.7304	0.6293	0.8362	0.7288	0.6506	0.7442	0.9155	0.5769	0.7498	0.7331	0.7113	0.9368	0.9037	0.6749	0.8075	0.8798	0.8649	0.7915	0.7763	0.6567	0.6812	0.6514	0.6612	0.8139	0.5711	0.6838	0.7693	0.7311	0.895	0.9322	0.8632	0.7063	0.659	0.8013	0.5538
695-d220	0.878	0.868	0.7636	0.8198	0.771	0.6554	0.6301	0.817	0.7147	0.6913	0.7109	0.6311	0.6548	0.659	0.734	0.6745	0.8167	0.7339	0.6872	0.7445	0.9067	0.6133	0.778	0.768	0.7247	0.9076	0.8978	0.7018	0.7731	0.8771	0.8556	0.7985	0.8099	0.684	0.7204	0.6933	0.706	0.7786	0.6302	0.7137	0.7802	0.7669	0.8818	0.9231	0.8568	0.7328	0.6954	0.8045	0.5926
697-d220	0.9441	0.9458	0.8881	0.8884	0.852	0.7757	0.7861	0.9312	0.8304	0.8146	0.7997	0.7628	0.7586	0.7932	0.8312	0.794	0.9191	0.8703	0.7902	0.8778	0.9479	0.7551	0.873	0.8606	0.7998	0.9418	0.9434	0.8297	0.8973	0.9454	0.9341	0.8826	0.8892	0.7934	0.8181	0.7813	0.8223	0.8883	0.7451	0.8302	0.8845	0.8563	0.9364	0.962	0.9417	0.8499	0.8208	0.8965	0.7293
731-d220	0.567	0.6867	0.6568	0.5452	0.7604	0.697	0.6704	0.61	0.597	0.6684	0.7353	0.7555	0.7505	0.5974	0.5598	0.7048	0.6744	0.615	0.7029	0.5947	0.6251	0.7528	0.5825	0.6668	0.8142	0.7305	0.6432	0.679	0.5791	0.5586	0.6079	0.6172	0.7148	0.7331	0.6128	0.6504	0.6477	0.7072	0.7956	0.6552	0.5516	0.5959	0.5744	0.6696	0.5576	0.6206	0.4927	0.5656	0.7476
771-d220	0.6474	0.6688	0.6962	0.6624	0.7801	0.7325	0.7187	0.6395	0.6529	0.7202	0.7925	0.7742	0.8259	0.6733	0.6487	0.7507	0.7017	0.6549	0.7554	0.6608	0.7068	0.8123	0.7048	0.7021	0.8637	0.8909	0.6983	0.7294	0.6387	0.6623	0.6453	0.6747	0.7017	0.8012	0.7081	0.7149	0.7222	0.7106	0.8339	0.6611	0.6793	0.661	0.6759	0.737	0.6595	0.676	0.6653	0.6489	0.8153
789-d220	0.8363	0.8039	0.7052	0.7604	0.7369	0.67	0.6352	0.7741	0.6347	0.6458	0.6869	0.6329	0.6737	0.6335	0.6817	0.6201	0.8082	0.6736	0.6344	0.7085	0.8613	0.6217	0.7437	0.7157	0.6904	0.9292	0.8491	0.6542	0.7514	0.838	0.7963	0.747	0.7453	0.6598	0.6676	0.6367	0.6688	0.7465	0.6637	0.6504	0.7406	0.6889	0.844	0.884	0.8161	0.6641	0.6535	0.7314	0.6599
815-d220	0.9231	0.8872	0.8173	0.8639	0.7745	0.7194	0.7023	0.8783	0.7301	0.742	0.7265	0.6464	0.701	0.7502	0.7709	0.676	0.852	0.7956	0.7158	0.8202	0.9248	0.6609	0.7946	0.7788	0.7522	0.9665	0.9329	0.7409	0.8541	0.9271	0.9102	0.8318	0.8162	0.6581	0.7463	0.7144	0.7237	0.847	0.6237	0.7367	0.8246	0.7849	0.9211	0.9492	0.9225	0.7553	0.7547	0.8344	0.6496
820-d220	0.8057	0.821	0.7238	0.7439	0.7468	0.633	0.6089	0.7588	0.6197	0.5898	0.7106	0.5988	0.677	0.6334	0.6341	0.6608	0.7291	0.6672	0.6236	0.6642	0.8313	0.6625	0.674	0.6987	0.7107	0.8744	0.8426	0.6425	0.6791	0.7921	0.7747	0.7205	0.7407	0.689	0.5718	0.5967	0.6581	0.6814	0.6574	0.6299	0.6883	0.6413	0.7955	0.8676	0.7641	0.6713	0.6422	0.7222	0.6036
850-d220	0.7438	0.7411	0.6365	0.6852	0.6315	0.5362	0.4821	0.7152	0.5028	0.5307	0.5825	0.4917	0.5421	0.5506	0.5806	0.4988	0.7172	0.6078	0.5334	0.6251	0.8057	0.5453	0.6209	0.6075	0.6093	0.8924	0.7948	0.5231	0.6874	0.7686	0.7435	0.67	0.6701	0.5591	0.5164	0.4585	0.5311	0.7022	0.5209	0.5288	0.6241	0.546	0.7847	0.8314	0.769	0.5685	0.5319	0.6238	0.5332
879-d220	0.6406	0.6861	0.6069	0.6327	0.7355	0.6262	0.6271	0.6002	0.5702	0.6502	0.6716	0.6825	0.7176	0.5622	0.5717	0.667	0.6676	0.5457	0.6407	0.5391	0.6901	0.6812	0.5755	0.6411	0.7977	0.8345	0.7053	0.6445	0.5767	0.6438	0.634	0.6156	0.6751	0.6955	0.5949	0.6476	0.5704	0.6586	0.7624	0.6069	0.601	0.6015	0.656	0.7417	0.6534	0.5951	0.5738	0.5863	0.6904
885-d220	0.8095	0.8196	0.7391	0.7567	0.7122	0.64	0.5916	0.7782	0.6184	0.5739	0.6757	0.5524	0.6764	0.6409	0.6581	0.6096	0.7569	0.6691	0.639	0.6914	0.8473	0.6257	0.7067	0.674	0.6944	0.916	0.8519	0.6229	0.7346	0.8158	0.799	0.7567	0.756	0.6747	0.6231	0.572	0.6438	0.7098	0.6164	0.6157	0.7241	0.6301	0.8304	0.8709	0.7804	0.6546	0.6455	0.7505	0.5966
924-d220	0.7756	0.766	0.7132	0.6858	0.7429	0.6938	0.6608	0.7595	0.6207	0.637	0.7041	0.6613	0.7316	0.6121	0.6763	0.6617	0.7575	0.633	0.6723	0.6809	0.7938	0.6997	0.6739	0.6773	0.8017	0.8738	0.7995	0.6741	0.6972	0.7946	0.7739	0.6982	0.7262	0.6993	0.6766	0.6879	0.6573	0.759	0.7416	0.6485	0.6941	0.6598	0.7699	0.8067	0.7455	0.6212	0.6163	0.6983	0.6658
946-d220	0.8825	0.8712	0.7497	0.8311	0.7491	0.6669	0.6408	0.8374	0.7064	0.6332	0.6633	0.6183	0.6378	0.6713	0.7346	0.656	0.8446	0.756	0.7054	0.762	0.9132	0.6046	0.7956	0.752	0.6653	0.9283	0.9081	0.6782	0.8049	0.878	0.8436	0.8059	0.8243	0.6646	0.6749	0.6363	0.7048	0.7738	0.531	0.6958	0.7972	0.7427	0.8872	0.9275	0.8534	0.7436	0.6542	0.8004	0.5918
947-d220	0.6226	0.7426	0.6568	0.6005	0.7517	0.663	0.6374	0.6505	0.5655	0.6487	0.7117	0.7154	0.7271	0.6082	0.5547	0.6796	0.7123	0.6081	0.6771	0.5712	0.6875	0.7205	0.572	0.6952	0.7915	0.7731	0.6724	0.6546	0.6136	0.6034	0.6568	0.6205	0.717	0.7201	0.5877	0.6304	0.638	0.6847	0.7609	0.6461	0.5703	0.5991	0.6467	0.712	0.5726	0.6204	0.483	0.5639	0.6987
993-d220	0.8278	0.8111	0.7123	0.7554	0.6856	0.584	0.556	0.7712	0.606	0.6229	0.6047	0.5395	0.5969	0.6104	0.6457	0.5825	0.7879	0.6647	0.5861	0.6895	0.8579	0.5517	0.7026	0.669	0.6658	0.9082	0.8465	0.6013	0.7588	0.8188	0.8035	0.716	0.7214	0.6349	0.617	0.5905	0.6021	0.7684	0.5674	0.6276	0.7189	0.6613	0.8503	0.8929	0.8304	0.6431	0.6175	0.7176	0.558
1017-d220	0.7104	0.7227	0.6365	0.6364	0.6866	0.5976	0.5641	0.6691	0.5545	0.6256	0.6682	0.6205	0.6908	0.5589	0.5877	0.6229	0.7081	0.5991	0.5836	0.5972	0.728	0.6261	0.6164	0.671	0.7595	0.8818	0.7404	0.6088	0.6329	0.7233	0.6961	0.637	0.6783	0.6434	0.5715	0.6083	0.6037	0.7034	0.7001	0.5926	0.5965	0.6292	0.6937	0.7864	0.7048	0.5919	0.5295	0.6511	0.5972
1036-d220	0.5859	0.6535	0.6135	0.5502	0.6963	0.6176	0.6056	0.6366	0.5117	0.6082	0.6838	0.6642	0.6697	0.5959	0.506	0.6059	0.6081	0.5686	0.6177	0.5755	0.6496	0.6914	0.545	0.611	0.741	0.8614	0.6949	0.5982	0.5757	0.638	0.6565	0.6042	0.6486	0.6367	0.5225	0.5703	0.5668	0.6429	0.7101	0.564	0.5036	0.5476	0.6075	0.6817	0.6078	0.541	0.4758	0.5347	0.6867
[truncated: 113 more columns]

## Sheet: Table S6
Supplementary table 6. Bray Curtis dissimilarity matrix for samples in study 2
	123_d-2	123_d112	123_d140	123_d28	123_d56	123_d84	134_d-2	134_d112	134_d140	134_d28	134_d56	134_d84	152_d-2	152_d112	152_d140	152_d28	152_d56	152_d84	180_d-2	180_d112	180_d140	180_d28	180_d56	180_d84	192_d-2	192_d112	192_d140	192_d28	192_d56	192_d84	194_d-2	194_d112	194_d140	194_d28	194_d56	194_d84	203_d-2	203_d112	203_d140	203_d28	203_d56	203_d84	214_d-2	214_d112	214_d28	214_d56	214_d84	222_d112	222_d140
123_d-2	0	0.9405	0.8206	0.9154	0.6594	0.953	0.4773	0.9761	0.9752	0.7846	0.7	0.9635	0.5053	0.9654	0.9056	0.7572	0.6781	0.939	0.5098	0.9449	0.9474	0.7407	0.7296	0.9783	0.4999	0.9686	0.9047	0.7074	0.6476	0.9679	0.4971	0.9742	0.9282	0.6967	0.719	0.9538	0.4747	0.9738	0.9451	0.6757	0.6963	0.9803	0.4991	0.9621	0.7048	0.6688	0.9881	0.9552	0.8101
123_d112	0.9405	0	0.5714	0.7621	0.8692	0.5776	0.9466	0.592	0.5082	0.7512	0.8793	0.6284	0.947	0.4378	0.4963	0.8731	0.9044	0.6652	0.9441	0.519	0.4841	0.8744	0.8981	0.6846	0.9485	0.4548	0.4921	0.867	0.9028	0.6034	0.9428	0.6048	0.5708	0.872	0.8307	0.6467	0.9446	0.5806	0.5351	0.8713	0.8715	0.6017	0.9456	0.4693	0.8973	0.8969	0.7296	0.4425	0.6392
123_d140	0.8206	0.5714	0	0.733	0.6795	0.7008	0.8232	0.7723	0.6751	0.6205	0.697	0.7231	0.818	0.6529	0.5395	0.7171	0.7167	0.7161	0.8015	0.6371	0.6096	0.6647	0.717	0.8044	0.8138	0.6884	0.5462	0.7104	0.7301	0.7203	0.8064	0.7404	0.6203	0.7066	0.6787	0.7314	0.817	0.7562	0.6643	0.6942	0.6753	0.7748	0.8152	0.659	0.7226	0.7071	0.8211	0.608	0.5029
123_d28	0.9154	0.7621	0.733	0	0.8245	0.6832	0.9123	0.8283	0.7081	0.6938	0.8294	0.6644	0.9172	0.7731	0.7463	0.8447	0.862	0.8061	0.9133	0.7363	0.7278	0.804	0.8126	0.8162	0.9157	0.7869	0.7166	0.8156	0.8628	0.7677	0.9161	0.7923	0.7062	0.8044	0.7898	0.7181	0.9152	0.772	0.7402	0.8294	0.8145	0.8185	0.9075	0.7765	0.848	0.8541	0.8115	0.7884	0.7927
123_d56	0.6594	0.8692	0.6795	0.8245	0	0.8702	0.6944	0.9444	0.9313	0.6448	0.4767	0.9156	0.6738	0.9131	0.8168	0.6526	0.4447	0.8815	0.6396	0.8834	0.8963	0.5836	0.5803	0.9458	0.6593	0.9265	0.8147	0.6077	0.4485	0.9338	0.6733	0.9414	0.8664	0.5707	0.5462	0.885	0.6512	0.9457	0.8817	0.5389	0.5389	0.9397	0.6511	0.9171	0.5796	0.4497	0.9579	0.8998	0.698
123_d84	0.953	0.5776	0.7008	0.6832	0.8702	0	0.9557	0.7344	0.6526	0.7811	0.8694	0.6157	0.9529	0.6212	0.5917	0.9082	0.9097	0.5941	0.9557	0.6616	0.6252	0.8656	0.8894	0.6553	0.9577	0.6599	0.5848	0.8657	0.9126	0.6034	0.9489	0.7294	0.6789	0.8631	0.8329	0.5972	0.9507	0.7418	0.6011	0.8752	0.8479	0.6833	0.953	0.6785	0.8939	0.891	0.6472	0.6789	0.7187
134_d-2	0.4773	0.9466	0.8232	0.9123	0.6944	0.9557	0	0.9817	0.9812	0.7896	0.7215	0.966	0.5132	0.9703	0.8985	0.756	0.7151	0.9351	0.5244	0.9489	0.9564	0.7504	0.7333	0.9834	0.5187	0.9752	0.9009	0.7255	0.6654	0.9753	0.5234	0.9803	0.9265	0.7005	0.7157	0.9551	0.4966	0.9801	0.9538	0.6805	0.7102	0.9848	0.5384	0.9663	0.7038	0.6989	0.9865	0.9643	0.8183
134_d112	0.9761	0.592	0.7723	0.8283	0.9444	0.7344	0.9817	0	0.4752	0.8197	0.9488	0.6936	0.9813	0.4568	0.6451	0.9381	0.9652	0.7469	0.9804	0.5251	0.5844	0.9369	0.9433	0.7069	0.9849	0.4951	0.6576	0.9487	0.9621	0.6034	0.9849	0.5303	0.678	0.9267	0.915	0.6673	0.981	0.4085	0.5852	0.9367	0.9371	0.5346	0.9821	0.4715	0.9474	0.9601	0.5991	0.5278	0.7872
134_d140	0.9752	0.5082	0.6751	0.7081	0.9313	0.6526	0.9812	0.4752	0	0.7938	0.927	0.5507	0.9799	0.4576	0.5452	0.9222	0.9506	0.7248	0.9816	0.4849	0.3885	0.9063	0.9301	0.6489	0.9808	0.4478	0.5423	0.9132	0.9482	0.5875	0.9813	0.5048	0.549	0.9069	0.8866	0.5199	0.9777	0.4477	0.4768	0.9209	0.9205	0.5937	0.9811	0.474	0.9368	0.9497	0.6623	0.4688	0.7047
134_d28	0.7846	0.7512	0.6205	0.6938	0.6448	0.7811	0.7896	0.8197	0.7938	0	0.6313	0.7951	0.8029	0.7806	0.7369	0.6832	0.6968	0.8084	0.7799	0.7566	0.7813	0.6312	0.6908	0.8741	0.7818	0.8002	0.7165	0.6052	0.6607	0.7935	0.7873	0.8028	0.7478	0.6094	0.5984	0.7323	0.7937	0.8516	0.8176	0.6198	0.6464	0.8417	0.7864	0.7539	0.7036	0.6925	0.8325	0.7638	0.6601
134_d56	0.7	0.8793	0.697	0.8294	0.4767	0.8694	0.7215	0.9488	0.927	0.6313	0	0.9201	0.6987	0.9126	0.8263	0.6609	0.4112	0.8817	0.6574	0.8777	0.9024	0.4698	0.4659	0.944	0.6653	0.9291	0.8168	0.5599	0.4332	0.9331	0.6894	0.9377	0.8663	0.5291	0.4836	0.8848	0.6757	0.9508	0.8967	0.5271	0.4407	0.9542	0.6689	0.9109	0.5534	0.5013	0.9488	0.9042	0.7246
134_d84	0.9635	0.6284	0.7231	0.6644	0.9156	0.6157	0.966	0.6936	0.5507	0.7951	0.9201	0	0.9638	0.5821	0.613	0.9255	0.9397	0.6648	0.9693	0.6575	0.5344	0.917	0.9283	0.6386	0.97	0.612	0.612	0.9206	0.9377	0.619	0.9591	0.676	0.6401	0.9002	0.8848	0.5669	0.9635	0.6562	0.5867	0.9126	0.9125	0.6593	0.9682	0.647	0.9333	0.9362	0.6631	0.6137	0.7576
152_d-2	0.5053	0.947	0.818	0.9172	0.6738	0.9529	0.5132	0.9813	0.9799	0.8029	0.6987	0.9638	0	0.9631	0.9065	0.7624	0.6954	0.9395	0.4641	0.9448	0.9502	0.7392	0.7275	0.9836	0.4611	0.9749	0.9041	0.7337	0.6673	0.9755	0.4512	0.9786	0.9314	0.6891	0.719	0.9563	0.462	0.9802	0.951	0.6813	0.7103	0.984	0.5325	0.9674	0.7223	0.6849	0.9893	0.9606	0.8147
152_d112	0.9654	0.4378	0.6529	0.7731	0.9131	0.6212	0.9703	0.4568	0.4576	0.7806	0.9126	0.5821	0.9631	0	0.4515	0.9206	0.934	0.6235	0.9679	0.3965	0.4174	0.8919	0.9197	0.6278	0.9664	0.295	0.4771	0.9023	0.9279	0.5409	0.9683	0.5064	0.5629	0.8958	0.8705	0.6096	0.9671	0.4174	0.4728	0.9052	0.9084	0.5048	0.9638	0.3485	0.9219	0.9313	0.6293	0.4244	0.6953
152_d140	0.9056	0.4963	0.5395	0.7463	0.8168	0.5917	0.8985	0.6451	0.5452	0.7369	0.8263	0.613	0.9065	0.4515	0	0.86	0.8424	0.611	0.9087	0.4828	0.4709	0.8253	0.8338	0.6567	0.91	0.481	0.3623	0.8335	0.8391	0.6041	0.9015	0.632	0.5397	0.8084	0.774	0.6141	0.9058	0.5868	0.4453	0.8251	0.8202	0.618	0.9008	0.4731	0.8486	0.8409	0.7102	0.5374	0.5424
152_d28	0.7572	0.8731	0.7171	0.8447	0.6526	0.9082	0.756	0.9381	0.9222	0.6832	0.6609	0.9255	0.7624	0.9206	0.86	0	0.6556	0.8862	0.7426	0.8949	0.9093	0.6692	0.6948	0.9527	0.7436	0.9267	0.8411	0.7	0.67	0.934	0.7495	0.9523	0.8944	0.6945	0.6849	0.9084	0.7392	0.9292	0.8977	0.6337	0.6776	0.9478	0.7401	0.9124	0.6839	0.6567	0.9481	0.8912	0.7713
152_d56	0.6781	0.9044	0.7167	0.862	0.4447	0.9097	0.7151	0.9652	0.9506	0.6968	0.4112	0.9397	0.6954	0.934	0.8424	0.6556	0	0.8929	0.6487	0.9073	0.9202	0.489	0.4762	0.9656	0.6655	0.9499	0.8508	0.6222	0.458	0.9551	0.6776	0.9625	0.8967	0.5811	0.5366	0.9159	0.6737	0.9654	0.9113	0.564	0.4873	0.9632	0.6484	0.9394	0.5742	0.4567	0.973	0.9279	0.7274
152_d84	0.939	0.6652	0.7161	0.8061	0.8815	0.5941	0.9351	0.7469	0.7248	0.8084	0.8817	0.6648	0.9395	0.6235	0.611	0.8862	0.8929	0	0.9371	0.6503	0.6703	0.8549	0.89	0.7426	0.9451	0.6339	0.6151	0.8698	0.9073	0.6114	0.9369	0.7513	0.7012	0.8713	0.8395	0.6042	0.9407	0.7631	0.6665	0.8921	0.8731	0.7433	0.9343	0.6567	0.8902	0.8869	0.6294	0.6911	0.7369
180_d-2	0.5098	0.9441	0.8015	0.9133	0.6396	0.9557	0.5244	0.9804	0.9816	0.7799	0.6574	0.9693	0.4641	0.9679	0.9087	0.7426	0.6487	0.9371	0	0.951	0.954	0.6863	0.6665	0.9827	0.4544	0.9763	0.904	0.6877	0.6181	0.975	0.4751	0.9784	0.9215	0.6551	0.6743	0.9574	0.4584	0.9811	0.9522	0.6574	0.6787	0.9841	0.5125	0.9696	0.6764	0.6593	0.9864	0.961	0.8017
180_d112	0.9449	0.519	0.6371	0.7363	0.8834	0.6616	0.9489	0.5251	0.4849	0.7566	0.8777	0.6575	0.9448	0.3965	0.4828	0.8949	0.9073	0.6503	0.951	0	0.4808	0.8478	0.8891	0.6443	0.9513	0.4328	0.4434	0.8722	0.9084	0.5239	0.9481	0.5218	0.5356	0.8542	0.8171	0.5989	0.9478	0.4167	0.4984	0.8705	0.8813	0.5566	0.9505	0.3712	0.8975	0.9004	0.6341	0.4623	0.6713
180_d140	0.9474	0.4841	0.6096	0.7278	0.8963	0.6252	0.9564	0.5844	0.3885	0.7813	0.9024	0.5344	0.9502	0.4174	0.4709	0.9093	0.9202	0.6703	0.954	0.4808	0	0.893	0.9223	0.6124	0.9543	0.4395	0.4875	0.8955	0.9199	0.5874	0.9558	0.5454	0.5107	0.8749	0.8581	0.5255	0.952	0.4705	0.4423	0.8919	0.8929	0.5954	0.9548	0.4681	0.9173	0.919	0.6688	0.45	0.6565
180_d28	0.7407	0.8744	0.6647	0.804	0.5836	0.8656	0.7504	0.9369	0.9063	0.6312	0.4698	0.917	0.7392	0.8919	0.8253	0.6692	0.489	0.8549	0.6863	0.8478	0.893	0	0.4302	0.9399	0.7023	0.9022	0.8007	0.535	0.5267	0.9189	0.7278	0.9243	0.8304	0.5498	0.4916	0.8791	0.7222	0.9385	0.8909	0.5904	0.4805	0.9441	0.7375	0.8839	0.588	0.6003	0.9472	0.8897	0.7334
180_d56	0.7296	0.8981	0.717	0.8126	0.5803	0.8894	0.7333	0.9433	0.9301	0.6908	0.4659	0.9283	0.7275	0.9197	0.8338	0.6948	0.4762	0.89	0.6665	0.8891	0.9223	0.4302	0	0.945	0.6905	0.9292	0.8311	0.5956	0.5366	0.9339	0.7287	0.944	0.8789	0.5897	0.5392	0.899	0.7127	0.9445	0.8934	0.6006	0.495	0.9506	0.7048	0.9156	0.6011	0.5819	0.9454	0.915	0.7507
180_d84	0.9783	0.6846	0.8044	0.8162	0.9458	0.6553	0.9834	0.7069	0.6489	0.8741	0.944	0.6386	0.9836	0.6278	0.6567	0.9527	0.9656	0.7426	0.9827	0.6443	0.6124	0.9399	0.945	0	0.9867	0.6421	0.6771	0.9428	0.9627	0.6721	0.9887	0.5216	0.6043	0.925	0.9114	0.5337	0.9829	0.6576	0.5889	0.9364	0.9372	0.6227	0.9846	0.6797	0.955	0.9611	0.6967	0.706	0.8045
192_d-2	0.4999	0.9485	0.8138	0.9157	0.6593	0.9577	0.5187	0.9849	0.9808	0.7818	0.6653	0.97	0.4611	0.9664	0.91	0.7436	0.6655	0.9451	0.4544	0.9513	0.9543	0.7023	0.6905	0.9867	0	0.977	0.9081	0.7037	0.6316	0.9781	0.4648	0.9825	0.9355	0.6845	0.6943	0.9583	0.4657	0.9847	0.9582	0.655	0.6744	0.9882	0.4979	0.9699	0.6952	0.6597	0.9916	0.9646	0.8172
192_d112	0.9686	0.4548	0.6884	0.7869	0.9265	0.6599	0.9752	0.4951	0.4478	0.8002	0.9291	0.612	0.9749	0.295	0.481	0.9267	0.9499	0.6339	0.9763	0.4328	0.4395	0.9022	0.9292	0.6421	0.977	0	0.4835	0.9116	0.9409	0.5388	0.9752	0.5006	0.5466	0.8941	0.8565	0.609	0.9716	0.4278	0.4996	0.9148	0.9229	0.5488	0.9741	0.338	0.9342	0.9436	0.6298	0.427	0.7112
192_d140	0.9047	0.4921	0.5462	0.7166	0.8147	0.5848	0.9009	0.6576	0.5423	0.7165	0.8168	0.612	0.9041	0.4771	0.3623	0.8411	0.8508	0.6151	0.904	0.4434	0.4875	0.8007	0.8311	0.6771	0.9081	0.4835	0	0.8158	0.8438	0.5657	0.907	0.6093	0.5057	0.7868	0.7392	0.579	0.8988	0.6207	0.4707	0.8153	0.8051	0.6614	0.907	0.4885	0.8445	0.8429	0.7119	0.5098	0.5445
192_d28	0.7074	0.867	0.7104	0.8156	0.6077	0.8657	0.7255	0.9487	0.9132	0.6052	0.5599	0.9206	0.7337	0.9023	0.8335	0.7	0.6222	0.8698	0.6877	0.8722	0.8955	0.535	0.5956	0.9428	0.7037	0.9116	0.8158	0	0.543	0.9299	0.7133	0.9251	0.8462	0.5451	0.5644	0.8677	0.7176	0.9493	0.9062	0.5777	0.5623	0.9575	0.7319	0.8945	0.5916	0.6357	0.9606	0.8961	0.7329
192_d56	0.6476	0.9028	0.7301	0.8628	0.4485	0.9126	0.6654	0.9621	0.9482	0.6607	0.4332	0.9377	0.6673	0.9279	0.8391	0.67	0.458	0.9073	0.6181	0.9084	0.9199	0.5267	0.5366	0.9627	0.6316	0.9409	0.8438	0.543	0	0.9484	0.6388	0.9548	0.884	0.5275	0.5297	0.9183	0.64	0.9648	0.9106	0.5157	0.5063	0.9651	0.6468	0.9296	0.5488	0.5068	0.9666	0.9265	0.724
192_d84	0.9679	0.6034	0.7203	0.7677	0.9338	0.6034	0.9753	0.6034	0.5875	0.7935	0.9331	0.619	0.9755	0.5409	0.6041	0.934	0.9551	0.6114	0.975	0.5239	0.5874	0.9189	0.9339	0.6721	0.9781	0.5388	0.5657	0.9299	0.9484	0	0.98	0.6122	0.6646	0.913	0.8767	0.5996	0.9722	0.6215	0.6123	0.9189	0.9244	0.6355	0.9769	0.5293	0.9411	0.9482	0.4817	0.5831	0.7548
194_d-2	0.4971	0.9428	0.8064	0.9161	0.6733	0.9489	0.5234	0.9849	0.9813	0.7873	0.6894	0.9591	0.4512	0.9683	0.9015	0.7495	0.6776	0.9369	0.4751	0.9481	0.9558	0.7278	0.7287	0.9887	0.4648	0.9752	0.907	0.7133	0.6388	0.98	0	0.9825	0.9378	0.6756	0.7082	0.9596	0.4775	0.9848	0.9518	0.6793	0.7083	0.9838	0.5144	0.9704	0.7052	0.6688	0.9926	0.9577	0.81
194_d112	0.9742	0.6048	0.7404	0.7923	0.9414	0.7294	0.9803	0.5303	0.5048	0.8028	0.9377	0.676	0.9786	0.5064	0.632	0.9523	0.9625	0.7513	0.9784	0.5218	0.5454	0.9243	0.944	0.5216	0.9825	0.5006	0.6093	0.9251	0.9548	0.6122	0.9825	0	0.4671	0.9075	0.8896	0.5213	0.9792	0.5414	0.6068	0.926	0.9346	0.6333	0.9793	0.5443	0.9427	0.9556	0.6703	0.5148	0.7537
194_d140	0.9282	0.5708	0.6203	0.7062	0.8664	0.6789	0.9265	0.678	0.549	0.7478	0.8663	0.6401	0.9314	0.5629	0.5397	0.8944	0.8967	0.7012	0.9215	0.5356	0.5107	0.8304	0.8789	0.6043	0.9355	0.5466	0.5057	0.8462	0.884	0.6646	0.9378	0.4671	0	0.83	0.7877	0.5069	0.9318	0.6295	0.5395	0.8643	0.8656	0.686	0.9382	0.5662	0.875	0.8939	0.7471	0.5419	0.6596
194_d28	0.6967	0.872	0.7066	0.8044	0.5707	0.8631	0.7005	0.9267	0.9069	0.6094	0.5291	0.9002	0.6891	0.8958	0.8084	0.6945	0.5811	0.8713	0.6551	0.8542	0.8749	0.5498	0.5897	0.925	0.6845	0.8941	0.7868	0.5451	0.5275	0.913	0.6756	0.9075	0.83	0	0.4795	0.8349	0.6737	0.928	0.8809	0.5783	0.5658	0.9386	0.6724	0.8757	0.5904	0.6016	0.932	0.8848	0.7232
194_d56	0.719	0.8307	0.6787	0.7898	0.5462	0.8329	0.7157	0.915	0.8866	0.5984	0.4836	0.8848	0.719	0.8705	0.774	0.6849	0.5366	0.8395	0.6743	0.8171	0.8581	0.4916	0.5392	0.9114	0.6943	0.8565	0.7392	0.5644	0.5297	0.8767	0.7082	0.8896	0.7877	0.4795	0	0.8142	0.6989	0.9102	0.8514	0.5685	0.5084	0.9155	0.7031	0.838	0.5766	0.5722	0.9109	0.8572	0.6942
194_d84	0.9538	0.6467	0.7314	0.7181	0.885	0.5972	0.9551	0.6673	0.5199	0.7323	0.8848	0.5669	0.9563	0.6096	0.6141	0.9084	0.9159	0.6042	0.9574	0.5989	0.5255	0.8791	0.899	0.5337	0.9583	0.609	0.579	0.8677	0.9183	0.5996	0.9596	0.5213	0.5069	0.8349	0.8142	0	0.9532	0.6424	0.5541	0.8922	0.8719	0.6715	0.9568	0.6352	0.9094	0.9147	0.6449	0.6209	0.7136
203_d-2	0.4747	0.9446	0.817	0.9152	0.6512	0.9507	0.4966	0.981	0.9777	0.7937	0.6757	0.9635	0.462	0.9671	0.9058	0.7392	0.6737	0.9407	0.4584	0.9478	0.952	0.7222	0.7127	0.9829	0.4657	0.9716	0.8988	0.7176	0.64	0.9722	0.4775	0.9792	0.9318	0.6737	0.6989	0.9532	0	0.9794	0.9477	0.6582	0.696	0.9845	0.4976	0.9658	0.6951	0.6568	0.9866	0.9576	0.8101
203_d112	0.9738	0.5806	0.7562	0.772	0.9457	0.7418	0.9801	0.4085	0.4477	0.8516	0.9508	0.6562	0.9802	0.4174	0.5868	0.9292	0.9654	0.7631	0.9811	0.4167	0.4705	0.9385	0.9445	0.6576	0.9847	0.4278	0.6207	0.9493	0.9648	0.6215	0.9848	0.5414	0.6295	0.928	0.9102	0.6424	0.9794	0	0.5098	0.9364	0.9411	0.4762	0.9811	0.4332	0.9494	0.9608	0.6552	0.4927	0.7739
203_d140	0.9451	0.5351	0.6643	0.7402	0.8817	0.6011	0.9538	0.5852	0.4768	0.8176	0.8967	0.5867	0.951	0.4728	0.4453	0.8977	0.9113	0.6665	0.9522	0.4984	0.4423	0.8909	0.8934	0.5889	0.9582	0.4996	0.4707	0.9062	0.9106	0.6123	0.9518	0.6068	0.5395	0.8809	0.8514	0.5541	0.9477	0.5098	0	0.8819	0.8796	0.5949	0.9483	0.4905	0.9069	0.9001	0.7099	0.5559	0.6491
203_d28	0.6757	0.8713	0.6942	0.8294	0.5389	0.8752	0.6805	0.9367	0.9209	0.6198	0.5271	0.9126	0.6813	0.9052	0.8251	0.6337	0.564	0.8921	0.6574	0.8705	0.8919	0.5904	0.6006	0.9364	0.655	0.9148	0.8153	0.5777	0.5157	0.9189	0.6793	0.926	0.8643	0.5783	0.5685	0.8922	0.6582	0.9364	0.8819	0	0.5182	0.9392	0.6651	0.9004	0.5864	0.5485	0.9386	0.8929	0.7111
203_d56	0.6963	0.8715	0.6753	0.8145	0.5389	0.8479	0.7102	0.9371	0.9205	0.6464	0.4407	0.9125	0.7103	0.9084	0.8202	0.6776	0.4873	0.8731	0.6787	0.8813	0.8929	0.4805	0.495	0.9372	0.6744	0.9229	0.8051	0.5623	0.5063	0.9244	0.7083	0.9346	0.8656	0.5658	0.5084	0.8719	0.696	0.9411	0.8796	0.5182	0	0.9395	0.6902	0.9081	0.5752	0.5467	0.9489	0.9005	0.7053
203_d84	0.9803	0.6017	0.7748	0.8185	0.9397	0.6833	0.9848	0.5346	0.5937	0.8417	0.9542	0.6593	0.984	0.5048	0.618	0.9478	0.9632	0.7433	0.9841	0.5566	0.5954	0.9441	0.9506	0.6227	0.9882	0.5488	0.6614	0.9575	0.9651	0.6355	0.9838	0.6333	0.686	0.9386	0.9155	0.6715	0.9845	0.4762	0.5949	0.9392	0.9395	0	0.9864	0.5323	0.9552	0.9602	0.6729	0.6122	0.8003
214_d-2	0.4991	0.9456	0.8152	0.9075	0.6511	0.953	0.5384	0.9821	0.9811	0.7864	0.6689	0.9682	0.5325	0.9638	0.9008	0.7401	0.6484	0.9343	0.5125	0.9505	0.9548	0.7375	0.7048	0.9846	0.4979	0.9741	0.907	0.7319	0.6468	0.9769	0.5144	0.9793	0.9382	0.6724	0.7031	0.9568	0.4976	0.9811	0.9483	0.6651	0.6902	0.9864	0	0.9661	0.6935	0.6321	0.9875	0.96	0.8201
214_d112	0.9621	0.4693	0.659	0.7765	0.9171	0.6785	0.9663	0.4715	0.474	0.7539	0.9109	0.647	0.9674	0.3485	0.4731	0.9124	0.9394	0.6567	0.9696	0.3712	0.4681	0.8839	0.9156	0.6797	0.9699	0.338	0.4885	0.8945	0.9296	0.5293	0.9704	0.5443	0.5662	0.8757	0.838	0.6352	0.9658	0.4332	0.4905	0.9004	0.9081	0.5323	0.9661	0	0.9249	0.933	0.6395	0.4277	0.7095
214_d28	0.7048	0.8973	0.7226	0.848	0.5796	0.8939	0.7038	0.9474	0.9368	0.7036	0.5534	0.9333	0.7223	0.9219	0.8486	0.6839	0.5742	0.8902	0.6764	0.8975	0.9173	0.588	0.6011	0.955	0.6952	0.9342	0.8445	0.5916	0.5488	0.9411	0.7052	0.9427	0.875	0.5904	0.5766	0.9094	0.6951	0.9494	0.9069	0.5864	0.5752	0.9552	0.6935	0.9249	0	0.5588	0.9606	0.9167	0.7372
214_d56	0.6688	0.8969	0.7071	0.8541	0.4497	0.891	0.6989	0.9601	0.9497	0.6925	0.5013	0.9362	0.6849	0.9313	0.8409	0.6567	0.4567	0.8869	0.6593	0.9004	0.919	0.6003	0.5819	0.9611	0.6597	0.9436	0.8429	0.6357	0.5068	0.9482	0.6688	0.9556	0.8939	0.6016	0.5722	0.9147	0.6568	0.9608	0.9001	0.5485	0.5467	0.9602	0.6321	0.933	0.5588	0	0.9702	0.9218	0.738
214_d84	0.9881	0.7296	0.8211	0.8115	0.9579	0.6472	0.9865	0.5991	0.6623	0.8325	0.9488	0.6631	0.9893	0.6293	0.7102	0.9481	0.973	0.6294	0.9864	0.6341	0.6688	0.9472	0.9454	0.6967	0.9916	0.6298	0.7119	0.9606	0.9666	0.4817	0.9926	0.6703	0.7471	0.932	0.9109	0.6449	0.9866	0.6552	0.7099	0.9386	0.9489	0.6729	0.9875	0.6395	0.9606	0.9702	0	0.6921	0.8485
222_d112	0.9552	0.4425	0.608	0.7884	0.8998	0.6789	0.9643	0.5278	0.4688	0.7638	0.9042	0.6137	0.9606	0.4244	0.5374	0.8912	0.9279	0.6911	0.961	0.4623	0.45	0.8897	0.915	0.706	0.9646	0.427	0.5098	0.8961	0.9265	0.5831	0.9577	0.5148	0.5419	0.8848	0.8572	0.6209	0.9576	0.4927	0.5559	0.8929	0.9005	0.6122	0.96	0.4277	0.9167	0.9218	0.6921	0	0.6449
222_d140	0.8101	0.6392	0.5029	0.7927	0.698	0.7187	0.8183	0.7872	0.7047	0.6601	0.7246	0.7576	0.8147	0.6953	0.5424	0.7713	0.7274	0.7369	0.8017	0.6713	0.6565	0.7334	0.7507	0.8045	0.8172	0.7112	0.5445	0.7329	0.724	0.7548	0.81	0.7537	0.6596	0.7232	0.6942	0.7136	0.8101	0.7739	0.6491	0.7111	0.7053	0.8003	0.8201	0.7095	0.7372	0.738	0.8485	0.6449	0
222_d28	0.6553	0.8979	0.745	0.88	0.5266	0.9128	0.6553	0.9597	0.9445	0.6944	0.567	0.9347	0.6621	0.9359	0.8446	0.6864	0.5643	0.9101	0.6297	0.9105	0.9167	0.6368	0.6434	0.9629	0.6343	0.9504	0.8487	0.6551	0.5369	0.953	0.6455	0.9571	0.894	0.5792	0.6105	0.9181	0.6376	0.96	0.9179	0.5618	0.6092	0.9609	0.6327	0.9369	0.5665	0.5349	0.9667	0.9191	0.7368
222_d56	0.7344	0.8343	0.6568	0.7717	0.5269	0.8442	0.739	0.9216	0.8874	0.6196	0.4308	0.8907	0.7352	0.8745	0.7913	0.6381	0.4759	0.8522	0.7012	0.8382	0.8748	0.5087	0.5075	0.9243	0.7039	0.8924	0.7773	0.6224	0.5278	0.9112	0.7308	0.9094	0.8344	0.5591	0.4746	0.8536	0.708	0.9244	0.8658	0.5253	0.4569	0.9273	0.7121	0.8673	0.5726	0.5293	0.9264	0.8659	0.6944
222_d84	0.9612	0.5291	0.6819	0.7557	0.9013	0.6399	0.97	0.6223	0.5746	0.7709	0.9124	0.5401	0.9665	0.5429	0.5974	0.8951	0.9233	0.646	0.9671	0.6202	0.5542	0.8901	0.9154	0.7156	0.9671	0.5734	0.5845	0.8994	0.9285	0.5978	0.963	0.6054	0.6151	0.9027	0.8646	0.6125	0.9634	0.6613	0.6247	0.9092	0.9014	0.649	0.9655	0.5649	0.9155	0.9196	0.6833	0.4646	0.7093
223_d-2	0.539	0.9495	0.8446	0.9204	0.6917	0.963	0.5558	0.9863	0.9844	0.818	0.7273	0.9696	0.5609	0.9734	0.9196	0.7724	0.7158	0.9501	0.5612	0.9565	0.9531	0.7719	0.7535	0.9887	0.5489	0.9804	0.9162	0.7548	0.6838	0.9817	0.5574	0.9839	0.9448	0.7302	0.7451	0.9635	0.5268	0.9865	0.9545	0.7122	0.726	0.9907	0.5423	0.9739	0.742	0.7136	0.9932	0.9662	0.8317
223_d112	0.9287	0.522	0.6001	0.7186	0.8636	0.6338	0.9339	0.6316	0.5371	0.7128	0.8664	0.6217	0.9267	0.4777	0.4718	0.8697	0.8911	0.6794	0.9303	0.4924	0.4817	0.8406	0.8749	0.6682	0.931	0.4845	0.4516	0.8531	0.8866	0.6177	0.928	0.5149	0.4533	0.8281	0.7897	0.5645	0.9301	0.6075	0.5341	0.8554	0.8488	0.6574	0.9294	0.5087	0.8701	0.881	0.71	0.4506	0.6099
223_d140	0.9463	0.5734	0.6478	0.7149	0.8923	0.6365	0.9536	0.6552	0.4451	0.7783	0.8911	0.5592	0.9476	0.5162	0.451	0.9087	0.9142	0.6661	0.948	0.507	0.4195	0.886	0.899	0.6282	0.952	0.5241	0.45	0.8874	0.9103	0.6108	0.9484	0.5408	0.5057	0.8609	0.8227	0.4633	0.9472	0.5877	0.4513	0.8886	0.8899	0.6776	0.9533	0.5333	0.9039	0.9112	0.7101	0.514	0.6087
223_d28	0.9401	0.7493	0.7629	0.5811	0.8731	0.7212	0.9433	0.7338	0.5898	0.7299	0.8625	0.6153	0.9381	0.7029	0.7121	0.8853	0.9038	0.7283	0.9454	0.7095	0.6348	0.8458	0.8477	0.7324	0.9468	0.7213	0.6719	0.8646	0.9039	0.6869	0.9389	0.7103	0.6687	0.8391	0.8243	0.5113	0.9435	0.7235	0.666	0.88	0.86	0.7553	0.9394	0.7266	0.8889	0.8941	0.7133	0.7376	0.7943
223_d56	0.7337	0.8292	0.6754	0.7442	0.5194	0.8074	0.7424	0.883	0.845	0.5993	0.4662	0.8524	0.7362	0.8264	0.7517	0.6625	0.5316	0.8367	0.6931	0.7979	0.8341	0.4957	0.4984	0.87	0.7096	0.8441	0.7306	0.5151	0.5061	0.8648	0.7313	0.8625	0.7885	0.5389	0.5159	0.8081	0.7126	0.8747	0.8272	0.5516	0.5115	0.8812	0.7262	0.8438	0.5597	0.5711	0.8863	0.8501	0.6971
223_d84	0.9647	0.6078	0.7172	0.753	0.9185	0.6547	0.9683	0.6291	0.5514	0.7815	0.9241	0.5795	0.9676	0.5342	0.5916	0.9111	0.9389	0.6846	0.9689	0.5751	0.5302	0.904	0.9235	0.6252	0.9708	0.5433	0.5896	0.907	0.9361	0.552	0.9573	0.556	0.5812	0.8799	0.8554	0.5131	0.9699	0.6206	0.5912	0.917	0.9205	0.646	0.9647	0.5676	0.9206	0.9379	0.6083	0.5539	0.7344
24_d-2	0.4694	0.9329	0.8093	0.9099	0.6308	0.948	0.4888	0.983	0.9782	0.7832	0.6739	0.9633	0.4878	0.9634	0.8973	0.7384	0.6401	0.9353	0.481	0.9453	0.9504	0.7097	0.7006	0.9855	0.4971	0.9731	0.8957	0.7009	0.627	0.9746	0.4819	0.9804	0.9171	0.6475	0.6949	0.9498	0.4485	0.9823	0.9453	0.6465	0.6742	0.982	0.5081	0.9645	0.6766	0.6297	0.9894	0.9534	0.7966
24_d112	0.976	0.5148	0.7327	0.8101	0.9436	0.6427	0.9806	0.4671	0.5152	0.8453	0.9498	0.6853	0.9809	0.4336	0.6039	0.9365	0.9668	0.6995	0.9814	0.4668	0.5491	0.9372	0.9456	0.6116	0.9843	0.471	0.608	0.9514	0.963	0.5816	0.9852	0.5836	0.6744	0.9257	0.9232	0.6658	0.9807	0.4694	0.5292	0.9341	0.937	0.5135	0.9805	0.4311	0.9544	0.9602	0.6156	0.4994	0.7774
24_d140	0.8814	0.5266	0.5051	0.6976	0.8001	0.6127	0.8791	0.5961	0.505	0.6716	0.7816	0.6467	0.8761	0.4904	0.4803	0.8235	0.819	0.6298	0.878	0.4723	0.5115	0.7489	0.8061	0.6519	0.8851	0.532	0.4867	0.7961	0.8229	0.6161	0.8741	0.6095	0.5466	0.7753	0.7623	0.6289	0.8818	0.5951	0.5041	0.7904	0.7742	0.6291	0.8786	0.5184	0.8108	0.8143	0.6701	0.5408	0.6156
24_d28	0.7909	0.8125	0.6305	0.7654	0.6179	0.8264	0.7982	0.9069	0.8876	0.6064	0.5861	0.8796	0.8061	0.8551	0.7967	0.676	0.6003	0.8174	0.768	0.8032	0.852	0.5001	0.5695	0.9031	0.7722	0.8596	0.7679	0.6103	0.6151	0.8746	0.7898	0.8917	0.8058	0.6517	0.5782	0.8257	0.786	0.9037	0.846	0.6673	0.5656	0.9005	0.789	0.8245	0.6677	0.684	0.9203	0.8481	0.7174
24_d56	0.7837	0.8227	0.6758	0.7417	0.5982	0.7985	0.7998	0.8783	0.8461	0.6877	0.5332	0.859	0.7919	0.8265	0.7424	0.7392	0.5382	0.8114	0.7681	0.7769	0.8267	0.5513	0.4976	0.852	0.7709	0.8259	0.7268	0.67	0.6182	0.8395	0.7854	0.8632	0.7916	0.6381	0.5733	0.8003	0.7817	0.8669	0.7669	0.6796	0.5413	0.8746	0.7892	0.8113	0.6578	0.6481	0.8812	0.8434	0.6944
24_d84	0.9724	0.6394	0.7626	0.7834	0.9299	0.6675	0.9772	0.6857	0.6634	0.8153	0.9317	0.6141	0.9775	0.58	0.6489	0.9305	0.9502	0.578	0.9776	0.6415	0.6194	0.9195	0.9368	0.6666	0.9812	0.5898	0.6488	0.929	0.9464	0.6275	0.9806	0.689	0.6927	0.9059	0.8944	0.6324	0.9769	0.6844	0.6287	0.9184	0.9209	0.667	0.9761	0.616	0.945	0.9447	0.6366	0.6665	0.8086
252_d-2	0.5404	0.9503	0.842	0.9242	0.7185	0.9604	0.5356	0.9838	0.982	0.8213	0.7612	0.9686	0.578	0.9668	0.9111	0.7833	0.7573	0.9415	0.5991	0.9525	0.9573	0.7956	0.7803	0.9852	0.5865	0.9778	0.908	0.771	0.693	0.9781	0.5842	0.9825	0.9303	0.7411	0.7616	0.9597	0.5741	0.9826	0.9543	0.7255	0.7488	0.9856	0.5828	0.9709	0.7291	0.7336	0.9903	0.964	0.8331
252_d112	0.9744	0.5611	0.7371	0.7789	0.9401	0.6966	0.9811	0.5683	0.5196	0.8235	0.9314	0.6136	0.9779	0.4798	0.5999	0.9446	0.9581	0.7536	0.977	0.5497	0.5185	0.925	0.9371	0.6925	0.9811	0.5203	0.6109	0.9303	0.9554	0.6079	0.9764	0.5678	0.6539	0.9155	0.9067	0.6402	0.9761	0.5325	0.6312	0.9322	0.9347	0.6132	0.9753	0.5326	0.9379	0.9546	0.662	0.5153	0.7171
252_d140	0.9757	0.5921	0.7146	0.7488	0.9363	0.6869	0.9831	0.4774	0.422	0.8051	0.9384	0.5591	0.9817	0.458	0.5576	0.9379	0.9606	0.7038	0.9826	0.5143	0.4275	0.928	0.9446	0.6577	0.9842	0.4786	0.5824	0.926	0.9512	0.6049	0.9836	0.5291	0.58	0.9073	0.89	0.5377	0.9817	0.4509	0.5316	0.931	0.9386	0.5464	0.9824	0.4887	0.9405	0.9597	0.6323	0.5103	0.7403
252_d28	0.6947	0.8856	0.7688	0.8801	0.6361	0.91	0.7099	0.9632	0.9449	0.729	0.6759	0.9346	0.7148	0.9356	0.8543	0.7302	0.6724	0.9068	0.7202	0.9151	0.9148	0.7295	0.7208	0.9616	0.7061	0.9522	0.8624	0.6867	0.6597	0.9561	0.7212	0.9645	0.9059	0.703	0.6731	0.9209	0.7149	0.9637	0.9225	0.6139	0.6728	0.9584	0.6993	0.9412	0.6693	0.643	0.9704	0.9205	0.764
252_d56	0.7187	0.8493	0.729	0.8662	0.617	0.8895	0.7082	0.9496	0.9195	0.6914	0.6567	0.8873	0.7244	0.8962	0.7984	0.7136	0.6609	0.881	0.7174	0.8862	0.8763	0.6989	0.7216	0.9448	0.7148	0.9056	0.8103	0.6613	0.6051	0.914	0.7102	0.9364	0.8709	0.6728	0.6353	0.8768	0.7168	0.9314	0.8691	0.5936	0.6376	0.9492	0.7175	0.9008	0.6547	0.6321	0.9668	0.8708	0.7233
252_d84	0.9766	0.6951	0.8048	0.7468	0.9376	0.738	0.9809	0.6313	0.6151	0.8268	0.9441	0.5064	0.9829	0.5776	0.6748	0.942	0.9639	0.7126	0.9817	0.6728	0.6232	0.9336	0.9397	0.6961	0.9869	0.6046	0.6904	0.9446	0.9618	0.6607	0.9811	0.6016	0.6777	0.9248	0.91	0.6611	0.9829	0.6685	0.6955	0.9345	0.9355	0.6304	0.9822	0.653	0.9448	0.9545	0.6508	0.6087	0.7826
276_d-2	0.4911	0.9409	0.8212	0.9171	0.668	0.9514	0.5351	0.9818	0.9786	0.798	0.6887	0.9649	0.5224	0.9614	0.9061	0.7364	0.6709	0.9429	0.5217	0.9517	0.9507	0.7425	0.7326	0.9835	0.5118	0.9764	0.9135	0.7376	0.6571	0.9771	0.4998	0.9807	0.9365	0.6842	0.7279	0.9558	0.4828	0.9817	0.9449	0.6761	0.7084	0.984	0.5085	0.967	0.71	0.6667	0.9898	0.9567	0.8222
276_d112	0.9885	0.6534	0.8251	0.7577	0.9633	0.7823	0.9882	0.5272	0.5485	0.8639	0.9597	0.6973	0.9909	0.5324	0.705	0.9403	0.9765	0.821	0.9879	0.6321	0.5852	0.9487	0.9574	0.7375	0.992	0.537	0.6854	0.9743	0.9734	0.6648	0.9928	0.6335	0.6919	0.9351	0.9426	0.6839	0.9882	0.5026	0.6435	0.9465	0.9514	0.6376	0.9892	0.5828	0.9656	0.9738	0.6336	0.6459	0.8518
276_d140	0.9786	0.584	0.7415	0.7698	0.9504	0.6932	0.9825	0.4947	0.4674	0.8457	0.9451	0.613	0.9779	0.4122	0.5901	0.9414	0.9604	0.6627	0.9799	0.5289	0.4902	0.9352	0.9413	0.6289	0.9815	0.4433	0.6071	0.9541	0.9617	0.6141	0.9816	0.5615	0.6325	0.9241	0.9169	0.6482	0.9797	0.4603	0.5234	0.9378	0.9364	0.5532	0.9782	0.4718	0.9476	0.9609	0.6078	0.5618	0.8006
276_d28	0.7399	0.8476	0.6792	0.7882	0.565	0.8451	0.7459	0.914	0.8889	0.6041	0.5205	0.8937	0.7451	0.8722	0.8051	0.6414	0.5749	0.8711	0.7081	0.8417	0.8597	0.5425	0.5752	0.9084	0.7079	0.8803	0.7912	0.519	0.5272	0.8973	0.7316	0.9055	0.8303	0.5453	0.5364	0.8465	0.7298	0.9078	0.8643	0.5293	0.5346	0.9086	0.7223	0.8676	0.5728	0.6204	0.9182	0.8795	0.7287
276_d56	0.7588	0.8405	0.669	0.7788	0.5618	0.8245	0.7419	0.8959	0.8705	0.6526	0.4815	0.8803	0.7564	0.8407	0.7555	0.6838	0.5324	0.8374	0.7107	0.817	0.8439	0.5379	0.4973	0.8863	0.725	0.8594	0.7416	0.6388	0.5555	0.8771	0.7482	0.8881	0.8057	0.591	0.5037	0.8308	0.739	0.8988	0.826	0.5985	0.4888	0.9013	0.7352	0.8505	0.6113	0.6013	0.8945	0.8624	0.7101
276_d84	0.9785	0.6088	0.768	0.7211	0.9458	0.6343	0.9833	0.614	0.5895	0.8152	0.9396	0.5387	0.9827	0.5587	0.6567	0.9377	0.963	0.6519	0.9828	0.6249	0.6122	0.9245	0.9389	0.6367	0.9848	0.5561	0.6544	0.935	0.9592	0.5335	0.9889	0.6175	0.6521	0.9276	0.8858	0.6708	0.9817	0.6059	0.6085	0.9307	0.9353	0.6129	0.9833	0.6112	0.9478	0.9587	0.5527	0.64	0.7936
343_d-2	0.5197	0.9473	0.82	0.9165	0.6617	0.955	0.5371	0.984	0.9828	0.7791	0.6636	0.9669	0.4949	0.9673	0.9121	0.7395	0.663	0.945	0.4598	0.9547	0.9543	0.7113	0.6918	0.9857	0.4798	0.9766	0.9147	0.7085	0.6244	0.9775	0.4942	0.9792	0.9408	0.6515	0.6958	0.9538	0.4893	0.9823	0.9497	0.6568	0.69	0.9871	0.5148	0.9685	0.6886	0.6698	0.99	0.9596	0.8153
343_d112	0.9755	0.5853	0.7316	0.7521	0.9375	0.738	0.9807	0.5242	0.4237	0.8312	0.927	0.6584	0.9787	0.423	0.5711	0.948	0.9568	0.7486	0.9798	0.4143	0.4334	0.9132	0.9355	0.6315	0.9819	0.4491	0.5846	0.9334	0.9493	0.6274	0.9767	0.5067	0.5533	0.9067	0.8803	0.565	0.9802	0.3937	0.5158	0.9269	0.9335	0.5433	0.9737	0.4249	0.9378	0.9537	0.6751	0.5244	0.7554
343_d140	0.9315	0.593	0.6473	0.7273	0.8703	0.6292	0.9366	0.6341	0.4763	0.8062	0.8747	0.6208	0.9364	0.491	0.4277	0.8946	0.8915	0.657	0.9363	0.4766	0.4309	0.8705	0.8795	0.6463	0.941	0.5309	0.4624	0.8747	0.8908	0.6309	0.9345	0.6444	0.5738	0.8495	0.8266	0.5261	0.9403	0.5286	0.4004	0.8656	0.8709	0.6279	0.938	0.5091	0.8895	0.8918	0.7188	0.6089	0.6269
343_d28	0.688	0.9143	0.7354	0.8594	0.5569	0.8989	0.7024	0.9617	0.9518	0.6732	0.4947	0.9416	0.6912	0.9362	0.8561	0.6863	0.5205	0.8937	0.6584	0.9077	0.9232	0.4947	0.4973	0.9599	0.6736	0.9477	0.8532	0.538	0.5075	0.9505	0.6925	0.9571	0.8922	0.5812	0.5771	0.9055	0.6877	0.9591	0.9127	0.5458	0.5323	0.961	0.6881	0.9372	0.5869	0.5808	0.9738	0.9244	0.7569
343_d56	0.6969	0.8786	0.6928	0.8364	0.5326	0.8699	0.709	0.9497	0.928	0.6648	0.4459	0.9187	0.7137	0.917	0.8089	0.6764	0.4958	0.8667	0.6672	0.8812	0.9052	0.5071	0.4676	0.9454	0.6798	0.9218	0.7951	0.5729	0.483	0.929	0.6973	0.9411	0.8613	0.5349	0.4662	0.8792	0.687	0.9439	0.89	0.5433	0.4512	0.9512	0.6811	0.9053	0.5707	0.5343	0.9626	0.9071	0.7049
343_d84	0.9739	0.5938	0.717	0.7342	0.93	0.6079	0.9805	0.5919	0.4975	0.7985	0.9329	0.5045	0.9788	0.4824	0.5741	0.924	0.9534	0.6381	0.9795	0.5232	0.4944	0.9108	0.9312	0.5591	0.9845	0.5121	0.5527	0.9212	0.9502	0.5043	0.9739	0.5124	0.5535	0.8995	0.8885	0.4984	0.978	0.5617	0.5477	0.9222	0.9283	0.569	0.9788	0.5531	0.9442	0.9511	0.5498	0.5109	0.7209
346_d-2	0.609	0.9439	0.8212	0.9038	0.6803	0.9303	0.6168	0.982	0.9803	0.7741	0.6825	0.9714	0.6231	0.9671	0.9083	0.7305	0.6876	0.93	0.6007	0.944	0.9568	0.6822	0.6711	0.9834	0.6091	0.9771	0.903	0.6722	0.6639	0.9777	0.6077	0.9805	0.921	0.6838	0.7081	0.9418	0.6244	0.983	0.9567	0.6897	0.666	0.9866	0.6208	0.9688	0.714	0.6997	0.9878	0.9594	0.8249
346_d112	0.9776	0.5503	0.7241	0.8158	0.9408	0.7507	0.9843	0.4267	0.523	0.8166	0.9334	0.7106	0.9837	0.4085	0.5989	0.9241	0.9575	0.7487	0.9828	0.4285	0.5454	0.9176	0.9359	0.6923	0.987	0.4227	0.5886	0.9265	0.9532	0.5894	0.9854	0.5477	0.6301	0.9185	0.894	0.6692	0.9818	0.3662	0.5856	0.9294	0.933	0.5092	0.9812	0.4202	0.9512	0.9566	0.6537	0.4832	0.7778
346_d140	0.9395	0.4258	0.5608	0.7515	0.8809	0.6396	0.9408	0.5687	0.4353	0.7417	0.8775	0.6215	0.9434	0.4125	0.4522	0.8722	0.9016	0.6608	0.9424	0.3971	0.4272	0.8433	0.8761	0.6636	0.9444	0.4221	0.4564	0.8673	0.9056	0.548	0.9408	0.5677	0.5468	0.8604	0.8171	0.6297	0.9452	0.4674	0.4791	0.8723	0.8582	0.5894	0.9379	0.3765	0.8824	0.8949	0.6803	0.4107	0.6325
346_d28	0.7577	0.8408	0.6727	0.7652	0.6197	0.8369	0.7601	0.9161	0.8941	0.6281	0.5781	0.9007	0.7771	0.8732	0.7895	0.7173	0.6245	0.7677	0.7274	0.8325	0.8677	0.5196	0.5483	0.9164	0.7381	0.8834	0.7724	0.5902	0.6103	0.8966	0.7612	0.9011	0.8213	0.5768	0.5391	0.8128	0.7563	0.916	0.8626	0.6221	0.5394	0.9194	0.7571	0.8537	0.6498	0.645	0.9079	0.8739	0.7128
346_d56	0.7433	0.816	0.6269	0.7533	0.5356	0.8169	0.7486	0.8983	0.8684	0.6296	0.4525	0.8602	0.7498	0.8358	0.7462	0.6971	0.4927	0.8196	0.6923	0.7869	0.8448	0.4933	0.4688	0.8856	0.7218	0.8542	0.721	0.6457	0.54	0.8592	0.7355	0.8817	0.7857	0.5848	0.4816	0.8296	0.7412	0.8972	0.8284	0.5905	0.4583	0.8916	0.7158	0.8349	0.6118	0.5844	0.8945	0.8402	0.6706
346_d84	0.9909	0.6937	0.8364	0.8447	0.9698	0.8347	0.9901	0.5837	0.6427	0.8878	0.9727	0.6497	0.9916	0.5408	0.7219	0.9385	0.9767	0.7286	0.9906	0.6379	0.6935	0.9585	0.9619	0.766	0.9929	0.5726	0.755	0.9763	0.9766	0.6711	0.9937	0.7004	0.7987	0.9703	0.9586	0.7908	0.9897	0.5617	0.6957	0.9638	0.962	0.5967	0.9911	0.6135	0.967	0.9781	0.6235	0.6648	0.8615
351_d-2	0.5123	0.9505	0.8303	0.9129	0.6537	0.9513	0.524	0.9864	0.9853	0.7911	0.6651	0.9678	0.5124	0.9705	0.912	0.7325	0.6693	0.9427	0.5017	0.9507	0.9498	0.7171	0.6904	0.9874	0.5126	0.9789	0.9105	0.7229	0.6401	0.9802	0.5151	0.9808	0.9419	0.6776	0.7086	0.9505	0.4886	0.9861	0.9465	0.6515	0.6704	0.9892	0.5132	0.9691	0.6977	0.6656	0.9919	0.9591	0.8257
351_d112	0.8603	0.635	0.5551	0.8106	0.761	0.7466	0.8381	0.8058	0.7275	0.6865	0.7601	0.7355	0.8509	0.7143	0.6151	0.7909	0.7877	0.7354	0.8391	0.7026	0.6595	0.7396	0.7831	0.8421	0.849	0.7232	0.6057	0.7489	0.7856	0.7781	0.8516	0.7676	0.643	0.7787	0.7301	0.7379	0.8539	0.7909	0.7164	0.7533	0.7425	0.8174	0.8557	0.729	0.7702	0.7659	0.8628	0.6503	0.5695
351_d140	0.7763	0.7249	0.5589	0.7913	0.6069	0.7485	0.7906	0.8444	0.7992	0.6702	0.6021	0.7838	0.7987	0.7618	0.6133	0.7427	0.6239	0.7784	0.7644	0.7371	0.7238	0.6667	0.6954	0.8317	0.7678	0.7706	0.627	0.702	0.6448	0.786	0.7754	0.8294	0.7257	0.6722	0.6045	0.7425	0.7818	0.8205	0.7185	0.6491	0.597	0.838	0.7788	0.7618	0.6749	0.6456	0.8734	0.7502	0.5243
351_d28	0.6731	0.9034	0.7263	0.8555	0.5425	0.9115	0.6818	0.9598	0.9438	0.6569	0.5042	0.9395	0.691	0.9322	0.8458	0.6393	0.5224	0.8974	0.6457	0.9005	0.9198	0.5249	0.5477	0.9596	0.6612	0.9427	0.8386	0.5373	0.4829	0.9477	0.6663	0.9558	0.8835	0.5531	0.5495	0.9169	0.6667	0.9606	0.9079	0.5387	0.5423	0.9624	0.6682	0.9308	0.5502	0.5682	0.9678	0.9187	0.7199
351_d56	0.739	0.8207	0.6321	0.7652	0.5674	0.842	0.7324	0.8944	0.872	0.5619	0.4722	0.8931	0.7522	0.8466	0.7818	0.6384	0.547	0.8262	0.7018	0.8233	0.8546	0.4143	0.4896	0.926	0.7146	0.8653	0.7491	0.4998	0.5069	0.8865	0.7472	0.893	0.7927	0.5243	0.4747	0.8432	0.7319	0.91	0.8546	0.557	0.4953	0.9152	0.7411	0.8377	0.5834	0.6151	0.9138	0.8471	0.6986
351_d84	0.9045	0.5815	0.5994	0.7695	0.8177	0.6555	0.8851	0.7418	0.671	0.6987	0.8211	0.6704	0.9076	0.6525	0.5993	0.8297	0.8452	0.6549	0.8913	0.6333	0.635	0.7605	0.803	0.7746	0.9076	0.6544	0.5464	0.7748	0.8436	0.6526	0.9045	0.6996	0.6312	0.7968	0.7719	0.6302	0.9021	0.7615	0.6701	0.8284	0.7773	0.7724	0.9005	0.6548	0.8351	0.8316	0.7829	0.5877	0.6104
417_d-2	0.4857	0.9419	0.8086	0.9072	0.6351	0.9535	0.5063	0.9826	0.9817	0.7701	0.6558	0.9681	0.4799	0.9669	0.9094	0.72	0.635	0.9451	0.4863	0.9483	0.9538	0.6956	0.6862	0.9847	0.4711	0.9756	0.9068	0.7032	0.6288	0.975	0.5021	0.9823	0.9383	0.6705	0.6834	0.9591	0.4673	0.9812	0.9464	0.6412	0.6503	0.9862	0.509	0.9646	0.6688	0.6304	0.9892	0.9577	0.8104
417_d112	0.9802	0.5803	0.7584	0.7859	0.9471	0.7217	0.9842	0.4058	0.4837	0.8321	0.9474	0.6629	0.9819	0.3763	0.5777	0.9409	0.9639	0.7432	0.9825	0.4532	0.5242	0.9426	0.9549	0.6235	0.9863	0.4193	0.6028	0.9531	0.9621	0.5607	0.9852	0.4975	0.6034	0.9293	0.899	0.6319	0.9825	0.3331	0.5254	0.9297	0.9376	0.488	0.9849	0.4028	0.9555	0.9593	0.6018	0.5249	0.7694
417_d140	0.9491	0.4749	0.604	0.7554	0.8945	0.6338	0.9536	0.5182	0.4547	0.7511	0.8869	0.5971	0.9494	0.3744	0.4303	0.9021	0.9158	0.6233	0.9561	0.3817	0.4231	0.8664	0.8958	0.6412	0.9535	0.4042	0.4185	0.8752	0.9138	0.5399	0.9498	0.4864	0.4827	0.8659	0.8242	0.5685	0.9529	0.4899	0.4416	0.8773	0.8785	0.5697	0.9519	0.3869	0.9002	0.9096	0.6442	0.4218	0.6464
417_d28	0.7216	0.8399	0.6255	0.7833	0.529	0.8393	0.7296	0.9212	0.8996	0.6069	0.4363	0.8895	0.7434	0.8757	0.7853	0.6565	0.4661	0.8457	0.6942	0.8468	0.8707	0.4997	0.5091	0.9231	0.696	0.8918	0.777	0.6013	0.5375	0.8992	0.7275	0.9137	0.8211	0.5554	0.5056	0.8488	0.7167	0.9211	0.8585	0.5284	0.4424	0.915	0.7013	0.869	0.5801	0.5503	0.9262	0.8664	0.6762
417_d56	0.8599	0.7341	0.6531	0.5736	0.7712	0.7039	0.8737	0.7908	0.6435	0.6554	0.7372	0.6417	0.8748	0.7199	0.6661	0.8046	0.7675	0.6898	0.8639	0.6641	0.641	0.7101	0.7157	0.7262	0.8671	0.7217	0.6215	0.7522	0.7818	0.6873	0.8673	0.7393	0.6448	0.7227	0.6741	0.5607	0.8718	0.7212	0.6034	0.7675	0.694	0.7771	0.869	0.7369	0.7644	0.7945	0.6819	0.7509	0.6886
417_d84	0.9792	0.6371	0.7951	0.8413	0.9502	0.7536	0.9881	0.5987	0.5824	0.8342	0.9533	0.565	0.9864	0.5396	0.6653	0.9376	0.9689	0.6483	0.9841	0.5922	0.5958	0.9415	0.9528	0.5815	0.9894	0.5332	0.6676	0.9474	0.9676	0.5945	0.9893	0.5207	0.6047	0.9242	0.8956	0.5611	0.9851	0.5763	0.6551	0.9374	0.9439	0.578	0.9872	0.5602	0.955	0.9642	0.5744	0.5914	0.814
419_d-2	0.4832	0.9441	0.8193	0.9136	0.6489	0.9534	0.5196	0.9841	0.9835	0.7877	0.6429	0.97	0.503	0.9714	0.9001	0.7539	0.6555	0.9383	0.4872	0.9506	0.9543	0.7072	0.6823	0.9852	0.4775	0.9781	0.9023	0.7114	0.6222	0.9772	0.4967	0.9807	0.9274	0.662	0.6877	0.9593	0.465	0.984	0.9448	0.6625	0.6546	0.9876	0.4962	0.9685	0.6753	0.6474	0.9898	0.9616	0.8068
419_d112	0.9701	0.4742	0.6785	0.8066	0.9255	0.6506	0.9765	0.5222	0.4813	0.8234	0.9333	0.6149	0.9735	0.4049	0.5453	0.9257	0.9539	0.6779	0.975	0.4911	0.4825	0.9199	0.9345	0.6711	0.9807	0.4389	0.5403	0.9332	0.952	0.5707	0.977	0.5316	0.5805	0.9174	0.8862	0.6243	0.9731	0.5059	0.546	0.917	0.9199	0.5805	0.9767	0.4584	0.9421	0.9489	0.6355	0.4102	0.6999
419_d140	0.9433	0.5427	0.6403	0.6944	0.8846	0.6208	0.9474	0.5842	0.4336	0.7889	0.8923	0.5446	0.9468	0.4655	0.4278	0.8987	0.9095	0.6446	0.9484	0.4795	0.41	0.8793	0.8875	0.6341	0.9522	0.4997	0.4485	0.8899	0.9056	0.5984	0.9503	0.6103	0.5566	0.8649	0.8452	0.499	0.9484	0.5017	0.4266	0.882	0.8799	0.5946	0.949	0.4921	0.9029	0.9076	0.671	0.5591	0.6349
419_d28	0.7113	0.8475	0.6565	0.8088	0.5478	0.8503	0.7203	0.932	0.9118	0.6013	0.5576	0.8978	0.7208	0.8867	0.8112	0.6624	0.59	0.844	0.6864	0.8558	0.8734	0.5197	0.5816	0.9363	0.6956	0.905	0.8042	0.5155	0.557	0.915	0.7063	0.9249	0.8287	0.5867	0.5586	0.855	0.7114	0.932	0.8673	0.5535	0.5057	0.9285	0.7002	0.8896	0.5905	0.6089	0.9531	0.8711	0.6925
419_d56	0.711	0.8278	0.6478	0.7848	0.4887	0.8251	0.7035	0.9119	0.8906	0.6125	0.4416	0.8798	0.7057	0.8721	0.7694	0.6733	0.473	0.8403	0.6648	0.8446	0.8625	0.4868	0.4406	0.9104	0.6842	0.8887	0.764	0.5804	0.4826	0.8972	0.7024	0.9068	0.8242	0.5483	0.4827	0.8381	0.6917	0.9132	0.8366	0.5503	0.4189	0.9109	0.6807	0.868	0.5521	0.5433	0.9258	0.8523	0.659
419_d84	0.9772	0.586	0.7327	0.7883	0.941	0.7041	0.9847	0.5228	0.5172	0.8227	0.9513	0.5105	0.9834	0.5583	0.6552	0.9276	0.9661	0.7129	0.9832	0.6144	0.5752	0.9402	0.9514	0.6885	0.9879	0.5725	0.6357	0.9499	0.9654	0.5391	0.987	0.5562	0.6539	0.9431	0.9294	0.643	0.9825	0.5914	0.6494	0.9374	0.9382	0.6004	0.9843	0.5845	0.954	0.9626	0.5787	0.5059	0.7722
452_d-2	0.5119	0.9432	0.8146	0.9248	0.6702	0.9579	0.5342	0.9856	0.9861	0.7923	0.7045	0.9688	0.4884	0.9704	0.9076	0.7455	0.684	0.944	0.5064	0.953	0.9552	0.7561	0.7535	0.9878	0.5062	0.9771	0.9088	0.7421	0.6529	0.9771	0.4999	0.9826	0.9382	0.699	0.7271	0.962	0.4848	0.9832	0.9533	0.6887	0.7102	0.9893	0.5191	0.9698	0.7123	0.684	0.9921	0.9616	0.8152
452_d112	0.8435	0.5262	0.4742	0.7684	0.7433	0.6716	0.8352	0.7185	0.6288	0.6478	0.7491	0.7241	0.8394	0.605	0.5426	0.762	0.7809	0.6997	0.8341	0.6126	0.5673	0.7247	0.7469	0.7908	0.8423	0.6053	0.5255	0.7264	0.7826	0.6995	0.8376	0.7233	0.6216	0.7507	0.7138	0.7006	0.8447	0.696	0.6231	0.7571	0.708	0.7456	0.8419	0.5954	0.7711	0.7614	0.8098	0.5441	0.5312
452_d140	0.7425	0.8605	0.6843	0.8722	0.6444	0.8598	0.738	0.9342	0.9246	0.7202	0.6675	0.9172	0.7509	0.9046	0.7917	0.7343	0.669	0.8765	0.7285	0.8772	0.877	0.669	0.6809	0.9433	0.7309	0.915	0.8013	0.7046	0.688	0.9156	0.7304	0.9386	0.8561	0.7011	0.6871	0.8765	0.7413	0.9334	0.8671	0.677	0.6251	0.9438	0.7366	0.9029	0.7256	0.6912	0.9432	0.882	0.6711
452_d28	0.769	0.876	0.7075	0.8128	0.6056	0.883	0.7716	0.9544	0.9314	0.65	0.5891	0.936	0.7756	0.9124	0.8306	0.7182	0.6301	0.8701	0.741	0.8814	0.9071	0.6012	0.6301	0.9497	0.7559	0.9286	0.8171	0.5987	0.6106	0.9346	0.7703	0.9405	0.847	0.6686	0.6246	0.8894	0.7674	0.9498	0.8965	0.6028	0.5749	0.9493	0.7686	0.9079	0.6747	0.6572	0.9653	0.9117	0.7197
452_d56	0.6985	0.8545	0.6634	0.7862	0.4717	0.8304	0.7165	0.9123	0.8886	0.6024	0.3908	0.8875	0.7057	0.8739	0.7859	0.6548	0.4429	0.864	0.6638	0.8451	0.8697	0.4524	0.4717	0.9131	0.6739	0.89	0.7781	0.5282	0.4419	0.8916	0.6869	0.9006	0.8246	0.4869	0.4365	0.8464	0.6787	0.9099	0.8542	0.5219	0.4546	0.915	0.6825	0.8728	0.5264	0.4909	0.9203	0.8809	0.6942
452_d84	0.9631	0.5539	0.6771	0.7937	0.9071	0.5851	0.9657	0.6722	0.6434	0.8038	0.914	0.6661	0.9667	0.5917	0.6124	0.9103	0.9301	0.6281	0.9669	0.5866	0.6184	0.8932	0.9148	0.6804	0.9693	0.5992	0.5933	0.9046	0.9294	0.5072	0.966	0.6881	0.6703	0.898	0.8653	0.6595	0.9663	0.6593	0.605	0.9045	0.8986	0.6572	0.9591	0.588	0.921	0.9189	0.6576	0.5738	0.728
459_d-2	0.5272	0.9459	0.8249	0.9154	0.6697	0.9554	0.5467	0.9836	0.9833	0.7978	0.6901	0.9696	0.5203	0.9686	0.9066	0.7477	0.6948	0.9479	0.5218	0.9527	0.9579	0.7455	0.7329	0.9873	0.5253	0.9767	0.9183	0.7375	0.6631	0.9772	0.5097	0.9822	0.939	0.6869	0.7208	0.9629	0.512	0.9825	0.9524	0.6754	0.7052	0.9848	0.5314	0.968	0.7007	0.6594	0.9909	0.961	0.8338
459_d112	0.9805	0.6128	0.7721	0.7589	0.9441	0.7302	0.9867	0.496	0.4694	0.8355	0.9378	0.6312	0.978	0.4122	0.6191	0.9487	0.9596	0.737	0.9801	0.5106	0.4727	0.9296	0.9436	0.6811	0.9844	0.4567	0.6333	0.9411	0.9601	0.6351	0.9779	0.5998	0.6379	0.922	0.9059	0.6148	0.9838	0.4244	0.5799	0.9347	0.9399	0.5389	0.9766	0.4695	0.9467	0.955	0.6592	0.5451	0.8063
459_d140	0.8821	0.5305	0.5374	0.6889	0.8104	0.5765	0.8892	0.6245	0.5425	0.7267	0.8033	0.5932	0.8853	0.4869	0.4095	0.8365	0.8283	0.6329	0.8858	0.5083	0.4948	0.8103	0.8136	0.6462	0.8871	0.5031	0.4282	0.8192	0.8266	0.5965	0.8824	0.6063	0.5401	0.8017	0.7765	0.5917	0.8823	0.5803	0.4129	0.8059	0.7958	0.6136	0.8875	0.5243	0.8325	0.8276	0.7081	0.5488	0.5751
459_d28	0.7033	0.8775	0.7063	0.8365	0.5311	0.8918	0.7216	0.9534	0.9408	0.6382	0.5773	0.9115	0.7182	0.9174	0.8359	0.6874	0.598	0.8871	0.6816	0.8914	0.9004	0.626	0.6425	0.9563	0.6951	0.9268	0.8411	0.5803	0.5517	0.9466	0.699	0.9475	0.8656	0.6261	0.6078	0.8955	0.708	0.9544	0.9036	0.5669	0.6202	0.9487	0.6915	0.9121	0.6182	0.5938	0.9652	0.9034	0.7188
459_d56	0.6958	0.8555	0.6739	0.8151	0.4893	0.8331	0.7228	0.9293	0.9094	0.6518	0.4308	0.9062	0.719	0.9029	0.787	0.6619	0.4639	0.8642	0.6796	0.8711	0.8879	0.5324	0.5186	0.9329	0.693	0.9067	0.7907	0.5889	0.4848	0.9169	0.7026	0.9301	0.8595	0.5467	0.4892	0.8664	0.6935	0.9336	0.8693	0.5579	0.4632	0.9344	0.6721	0.8933	0.5686	0.5195	0.9397	0.8891	0.6798
459_d84	0.9913	0.7403	0.8478	0.7092	0.9662	0.6783	0.9878	0.6478	0.6522	0.8594	0.9632	0.5795	0.9903	0.6436	0.7434	0.9471	0.9773	0.6767	0.9887	0.6977	0.6986	0.9593	0.9637	0.7482	0.9927	0.6566	0.7447	0.9778	0.9751	0.5697	0.9934	0.6903	0.7722	0.9419	0.9437	0.7295	0.9889	0.68	0.71	0.9515	0.9579	0.7045	0.9919	0.6996	0.9678	0.9752	0.5134	0.7245	0.869
481_d-2	0.4926	0.94	0.7983	0.9126	0.6274	0.9508	0.5371	0.9827	0.9815	0.7814	0.6655	0.9661	0.4839	0.965	0.8982	0.7368	0.635	0.9367	0.4753	0.9488	0.9511	0.7136	0.7016	0.9859	0.4635	0.9737	0.9007	0.7076	0.6192	0.9765	0.47	0.9804	0.9299	0.66	0.6873	0.9535	0.4566	0.9821	0.9484	0.6615	0.6729	0.9847	0.5093	0.967	0.6835	0.643	0.9896	0.9558	0.797
481_d112	0.9212	0.5441	0.5808	0.7562	0.8523	0.7076	0.9185	0.6451	0.5874	0.7196	0.851	0.6717	0.9236	0.5541	0.5765	0.8664	0.8774	0.7093	0.9253	0.558	0.5509	0.8261	0.8557	0.7624	0.9259	0.5323	0.5663	0.8313	0.8842	0.6492	0.9179	0.6234	0.5831	0.8235	0.7829	0.6382	0.9266	0.597	0.615	0.854	0.8341	0.6851	0.9232	0.517	0.8625	0.8703	0.7621	0.4563	0.6509
481_d140	0.9393	0.6043	0.6407	0.8133	0.8787	0.6901	0.9405	0.7313	0.6435	0.8252	0.8946	0.7026	0.9326	0.635	0.558	0.9109	0.9048	0.7172	0.9353	0.6464	0.6075	0.8772	0.878	0.7539	0.9435	0.6222	0.5594	0.8933	0.9027	0.6859	0.9459	0.7029	0.578	0.8963	0.8636	0.6637	0.9378	0.7129	0.595	0.8995	0.8827	0.7245	0.9455	0.6612	0.9001	0.8971	0.8011	0.584	0.6357
481_d28	0.7246	0.8808	0.7117	0.8271	0.5303	0.8817	0.7474	0.9415	0.93	0.6484	0.5064	0.9286	0.7204	0.9206	0.842	0.6546	0.5662	0.8794	0.6827	0.8891	0.9047	0.5367	0.5279	0.9452	0.7061	0.927	0.8344	0.5266	0.5161	0.9279	0.7075	0.9375	0.8681	0.5556	0.5405	0.8861	0.712	0.9439	0.8991	0.535	0.5306	0.9482	0.7155	0.9132	0.5377	0.578	0.9543	0.9073	0.7442
481_d56	0.7065	0.8574	0.6473	0.7869	0.5718	0.8579	0.7036	0.9174	0.8821	0.597	0.5087	0.9123	0.7018	0.8828	0.816	0.6632	0.583	0.8726	0.6576	0.8166	0.8717	0.5115	0.5284	0.9404	0.6656	0.8929	0.809	0.5592	0.5251	0.9038	0.6773	0.9072	0.8407	0.5682	0.5384	0.8749	0.6809	0.8984	0.8838	0.5647	0.525	0.9256	0.6924	0.8593	0.5869	0.5898	0.9257	0.8594	0.72
481_d84	0.9544	0.5771	0.7137	0.7633	0.9044	0.7291	0.9629	0.6743	0.6431	0.789	0.9232	0.6148	0.9601	0.624	0.6821	0.9084	0.9341	0.7503	0.9601	0.6812	0.6293	0.8992	0.9195	0.7797	0.9652	0.6395	0.6335	0.9001	0.9309	0.6307	0.9642	0.6755	0.6598	0.9036	0.8803	0.6274	0.959	0.6923	0.6556	0.9165	0.9061	0.7201	0.9639	0.6443	0.9233	0.9326	0.6651	0.5752	0.7238
489_d-2	0.5081	0.9449	0.807	0.9197	0.6409	0.9535	0.5307	0.9853	0.9863	0.7897	0.6637	0.9718	0.5026	0.9685	0.9104	0.7327	0.6515	0.9429	0.5099	0.9506	0.9543	0.721	0.6994	0.9879	0.4817	0.9768	0.9072	0.7186	0.6174	0.9758	0.4916	0.9824	0.9412	0.6662	0.6924	0.962	0.4794	0.9844	0.9556	0.6601	0.6817	0.9894	0.5037	0.9697	0.6832	0.6481	0.9914	0.9647	0.8201
489_d112	0.9613	0.4768	0.6339	0.7947	0.9059	0.6503	0.9705	0.49	0.4551	0.7787	0.9038	0.6007	0.9657	0.3982	0.4875	0.9083	0.9354	0.6727	0.9687	0.3827	0.4493	0.8923	0.9197	0.6518	0.969	0.4442	0.4851	0.9047	0.9287	0.5686	0.9692	0.5341	0.5289	0.889	0.8584	0.6111	0.9632	0.4463	0.5005	0.901	0.9041	0.524	0.9683	0.3939	0.9284	0.9306	0.6559	0.4046	0.6587
489_d140	0.8865	0.5274	0.5525	0.7179	0.8023	0.5706	0.8955	0.6792	0.5561	0.7517	0.823	0.5893	0.892	0.531	0.3998	0.84	0.8307	0.6519	0.8925	0.5647	0.4799	0.8293	0.8348	0.6739	0.896	0.5603	0.4452	0.8316	0.8328	0.617	0.8831	0.6432	0.5571	0.8146	0.7879	0.6001	0.8897	0.6111	0.4088	0.8044	0.8034	0.664	0.8964	0.5787	0.8372	0.8312	0.7456	0.5459	0.5261
489_d28	0.6477	0.903	0.7098	0.8514	0.5883	0.8922	0.6638	0.9627	0.9578	0.6512	0.5719	0.9454	0.6813	0.9367	0.8653	0.6482	0.5686	0.8909	0.6453	0.9104	0.9254	0.5227	0.575	0.9663	0.6556	0.948	0.8643	0.5885	0.5744	0.9534	0.6484	0.9623	0.8973	0.5904	0.5741	0.9109	0.6507	0.9626	0.9258	0.5841	0.5488	0.967	0.6401	0.938	0.5903	0.5979	0.9666	0.9289	0.7486
489_d56	0.6499	0.8773	0.6874	0.8254	0.4564	0.8747	0.6554	0.9417	0.928	0.622	0.4396	0.9178	0.656	0.9092	0.8172	0.62	0.4569	0.8858	0.6114	0.8823	0.8992	0.5084	0.5016	0.9435	0.6356	0.9226	0.8175	0.5674	0.4539	0.9313	0.6373	0.9388	0.8646	0.5054	0.448	0.884	0.6283	0.9433	0.891	0.4921	0.5006	0.9442	0.6275	0.9059	0.5469	0.5015	0.9496	0.9006	0.699
489_d84	0.9741	0.6219	0.7575	0.7857	0.9373	0.7318	0.9815	0.5644	0.5291	0.7821	0.9385	0.5367	0.9812	0.5103	0.6452	0.93	0.9626	0.6356	0.9809	0.5781	0.5744	0.9191	0.9393	0.6685	0.9839	0.5131	0.6502	0.9279	0.9578	0.5736	0.9845	0.5637	0.6775	0.9085	0.8934	0.609	0.981	0.5888	0.6336	0.9287	0.9343	0.6194	0.9809	0.5256	0.9427	0.9566	0.5576	0.5583	0.7821
493_d-2	0.524	0.9489	0.8222	0.9216	0.6584	0.9576	0.5519	0.9873	0.9867	0.7976	0.6875	0.9714	0.5101	0.9706	0.9125	0.7361	0.666	0.9407	0.5038	0.9557	0.9582	0.7283	0.7197	0.9892	0.501	0.9803	0.9147	0.72	0.648	0.9813	0.5131	0.9839	0.9385	0.6766	0.7112	0.9615	0.4751	0.9866	0.9562	0.6731	0.6933	0.9888	0.5196	0.972	0.6981	0.6561	0.9934	0.9643	0.8273
493_d112	0.9418	0.3896	0.6215	0.7666	0.8823	0.6254	0.9446	0.5613	0.5038	0.7506	0.8907	0.5932	0.9468	0.381	0.5134	0.8788	0.9142	0.6265	0.947	0.4881	0.4643	0.8751	0.8967	0.6637	0.9516	0.3885	0.503	0.8866	0.8995	0.5758	0.9507	0.5805	0.5792	0.8661	0.8338	0.6426	0.9438	0.5162	0.5437	0.8772	0.8775	0.5843	0.947	0.4162	0.9102	0.9037	0.648	0.4205	0.6814
493_d140	0.8691	0.4728	0.5124	0.7437	0.773	0.5869	0.866	0.6385	0.5776	0.7045	0.7888	0.6485	0.8654	0.4897	0.3975	0.8208	0.8194	0.6344	0.868	0.521	0.5056	0.7942	0.8068	0.6645	0.8671	0.515	0.4258	0.7972	0.8064	0.6142	0.8637	0.6483	0.591	0.7701	0.7521	0.626	0.8608	0.6192	0.4876	0.7777	0.7675	0.635	0.8741	0.5347	0.808	0.7988	0.7162	0.5406	0.5198
493_d28	0.6833	0.9229	0.756	0.882	0.579	0.9307	0.7048	0.9746	0.9688	0.7053	0.6026	0.959	0.6962	0.9459	0.8781	0.6534	0.6156	0.9095	0.6539	0.9213	0.9412	0.6256	0.6408	0.9798	0.6685	0.9593	0.8755	0.6135	0.5928	0.9649	0.6707	0.9731	0.906	0.6236	0.6335	0.9438	0.6824	0.9782	0.934	0.5754	0.628	0.9767	0.675	0.9502	0.6289	0.5964	0.9822	0.9485	0.7719
493_d56	0.6806	0.893	0.7135	0.8371	0.516	0.8976	0.7016	0.9526	0.9412	0.6855	0.4377	0.9325	0.6874	0.9221	0.8472	0.6423	0.4388	0.8954	0.638	0.8996	0.9129	0.5067	0.4618	0.9492	0.6485	0.9333	0.8433	0.5778	0.4614	0.9433	0.6766	0.9463	0.879	0.5334	0.5279	0.8946	0.6659	0.9535	0.8999	0.563	0.4841	0.9526	0.6556	0.9243	0.5363	0.5467	0.9545	0.9142	0.7335
493_d84	0.9441	0.642	0.7286	0.8495	0.8884	0.6783	0.9481	0.7855	0.7551	0.84	0.9118	0.7568	0.9438	0.7154	0.7113	0.8885	0.9102	0.7499	0.9456	0.7419	0.7173	0.893	0.9019	0.755	0.9488	0.7064	0.6875	0.904	0.926	0.7146	0.9474	0.6814	0.68	0.915	0.8919	0.7371	0.9453	0.7896	0.7093	0.9153	0.8829	0.7552	0.9496	0.7445	0.9144	0.9107	0.8118	0.6849	0.7502
496_d-2	0.5058	0.9494	0.8197	0.9195	0.6795	0.9573	0.5159	0.9859	0.9873	0.7992	0.6847	0.9737	0.5132	0.9693	0.9152	0.7398	0.7012	0.9442	0.5101	0.9495	0.9543	0.7277	0.7264	0.9896	0.4934	0.9799	0.9184	0.7103	0.6508	0.9783	0.4898	0.9819	0.9431	0.6834	0.7045	0.9627	0.4991	0.9852	0.9556	0.6686	0.6828	0.9901	0.5202	0.9708	0.7021	0.6764	0.993	0.9649	0.8273
496_d112	0.9604	0.441	0.6552	0.78	0.9093	0.6223	0.9652	0.5205	0.4865	0.7816	0.9055	0.6799	0.9635	0.4338	0.5475	0.9104	0.9305	0.6958	0.9649	0.3877	0.5091	0.8885	0.9175	0.663	0.9662	0.4475	0.5244	0.8955	0.9299	0.5652	0.9665	0.5827	0.5708	0.8929	0.8514	0.644	0.962	0.4772	0.5352	0.8978	0.9015	0.5485	0.9622	0.3664	0.921	0.9267	0.6707	0.476	0.7146
496_d140	0.8925	0.474	0.534	0.7379	0.8011	0.5893	0.8974	0.6546	0.5645	0.7067	0.8251	0.6052	0.8981	0.5234	0.402	0.8483	0.8344	0.6551	0.8965	0.5126	0.512	0.8366	0.8424	0.6959	0.8945	0.5391	0.3825	0.8136	0.8392	0.5957	0.8935	0.6355	0.5778	0.7949	0.7556	0.5904	0.8927	0.6677	0.4923	0.8111	0.8018	0.6674	0.9018	0.5218	0.8465	0.8279	0.7417	0.5233	0.5348
496_d28	0.6982	0.8984	0.7176	0.8317	0.5142	0.8999	0.7226	0.9572	0.9475	0.6634	0.4881	0.9361	0.7152	0.9292	0.8464	0.6257	0.5068	0.8901	0.6611	0.9055	0.9213	0.5418	0.5491	0.958	0.6783	0.9466	0.8337	0.5504	0.5049	0.949	0.7063	0.9537	0.8862	0.5868	0.5584	0.9021	0.6889	0.9574	0.9049	0.5645	0.5538	0.9591	0.6867	0.9312	0.5681	0.5707	0.9663	0.9211	0.7206
496_d56	0.6737	0.867	0.6835	0.828	0.4299	0.856	0.6996	0.9396	0.9221	0.6193	0.4084	0.9145	0.6828	0.9071	0.8012	0.6397	0.4312	0.8735	0.6573	0.881	0.8973	0.4895	0.4923	0.9443	0.6552	0.9222	0.8088	0.528	0.4367	0.93	0.6734	0.9367	0.8607	0.5283	0.4563	0.8754	0.6698	0.945	0.8878	0.5333	0.4497	0.9427	0.6705	0.9066	0.5582	0.5035	0.9495	0.8957	0.6895
496_d84	0.9749	0.6254	0.7884	0.8083	0.936	0.7144	0.98	0.6096	0.634	0.8242	0.9406	0.6	0.9787	0.5536	0.6731	0.9302	0.9553	0.6	0.9787	0.6468	0.6259	0.9346	0.9484	0.7241	0.9812	0.5498	0.6794	0.92	0.9545	0.5588	0.9827	0.6352	0.7145	0.9277	0.9022	0.6436	0.9766	0.66	0.6805	0.9371	0.9327	0.68	0.9808	0.5839	0.9449	0.9567	0.5873	0.6006	0.7986
505_d-2	0.5345	0.9499	0.8162	0.9172	0.6776	0.955	0.5628	0.9846	0.9848	0.7971	0.6902	0.9706	0.5448	0.9698	0.9116	0.7539	0.6832	0.9392	0.5389	0.9525	0.9581	0.7497	0.7378	0.9864	0.5432	0.9806	0.9116	0.7303	0.6486	0.9791	0.5256	0.9829	0.9428	0.6886	0.71	0.9571	0.5015	0.9849	0.9537	0.6831	0.7094	0.9898	0.5524	0.972	0.7154	0.6697	0.9914	0.9652	0.8177
505_d112	0.9801	0.5642	0.7626	0.7617	0.9508	0.7136	0.988	0.467	0.4813	0.8407	0.9484	0.6661	0.9869	0.3973	0.5882	0.9297	0.9675	0.7554	0.9867	0.4866	0.5146	0.9356	0.9436	0.6513	0.9901	0.4245	0.5897	0.9544	0.9659	0.5663	0.99	0.5706	0.6345	0.9301	0.9093	0.662	0.9858	0.3916	0.5345	0.9373	0.9407	0.5279	0.9862	0.444	0.9572	0.966	0.5804	0.5472	0.7956
505_d140	0.9789	0.5866	0.7537	0.7803	0.9413	0.6893	0.9871	0.5278	0.5327	0.8547	0.9513	0.6628	0.9859	0.4189	0.5701	0.9347	0.964	0.7451	0.9837	0.5211	0.5348	0.9404	0.9437	0.6041	0.9885	0.4621	0.5657	0.9491	0.9639	0.6202	0.9891	0.5423	0.6277	0.9257	0.9073	0.6331	0.9848	0.4795	0.5166	0.9353	0.938	0.5702	0.9847	0.5093	0.9552	0.9601	0.642	0.5778	0.775
505_d28	0.7765	0.8476	0.6792	0.7112	0.6084	0.8057	0.7795	0.9101	0.846	0.6402	0.5062	0.8317	0.7721	0.8494	0.7836	0.6978	0.5496	0.8621	0.7364	0.817	0.8217	0.4868	0.4837	0.8622	0.7421	0.8542	0.7662	0.5903	0.5872	0.891	0.7606	0.8796	0.7823	0.5711	0.5375	0.7926	0.763	0.8708	0.8152	0.5906	0.5014	0.8899	0.7496	0.861	0.5906	0.6354	0.907	0.8743	0.7352
505_d56	0.7344	0.8356	0.6368	0.7889	0.5011	0.8479	0.7494	0.9191	0.8865	0.6473	0.4199	0.8796	0.7444	0.8702	0.7797	0.6613	0.4019	0.8293	0.6945	0.8299	0.8616	0.4317	0.4207	0.9115	0.71	0.879	0.7656	0.5765	0.4923	0.884	0.7236	0.9022	0.8215	0.5487	0.4656	0.8339	0.7311	0.9082	0.8442	0.5833	0.4435	0.916	0.7146	0.8628	0.5598	0.5445	0.932	0.8628	0.6802
505_d84	0.9782	0.6657	0.7848	0.7062	0.9493	0.5913	0.9841	0.6016	0.6066	0.8109	0.9404	0.5465	0.9828	0.5524	0.6545	0.9453	0.9664	0.5681	0.9824	0.591	0.622	0.9271	0.9391	0.6247	0.9856	0.5754	0.6511	0.9369	0.9625	0.478	0.9875	0.6428	0.6978	0.9188	0.9073	0.5912	0.9821	0.6145	0.6405	0.9326	0.9405	0.6137	0.984	0.6077	0.953	0.961	0.3374	0.6678	0.8026
537_d-2	0.5064	0.9463	0.8002	0.9135	0.6362	0.9513	0.5275	0.9847	0.9828	0.7807	0.657	0.9705	0.4731	0.9664	0.911	0.7405	0.6479	0.9326	0.4811	0.9491	0.9555	0.7113	0.6964	0.9883	0.4807	0.9767	0.9103	0.7065	0.6155	0.9793	0.4611	0.9835	0.9369	0.6711	0.689	0.9567	0.4685	0.9835	0.9556	0.6602	0.6892	0.9872	0.4893	0.9683	0.6798	0.6417	0.9925	0.964	0.8165
537_d112	0.9736	0.5204	0.7163	0.713	0.9331	0.6474	0.9776	0.4804	0.4846	0.8256	0.9216	0.5834	0.9749	0.3689	0.5148	0.9426	0.9519	0.6679	0.9749	0.4318	0.4879	0.9057	0.9295	0.6036	0.9768	0.4189	0.5333	0.9251	0.943	0.5546	0.9775	0.5271	0.5591	0.9069	0.871	0.5936	0.9777	0.4394	0.4397	0.9184	0.9236	0.4968	0.9734	0.3962	0.9306	0.9427	0.6263	0.5495	0.7504
537_d140	0.8872	0.5423	0.5821	0.74	0.8083	0.5765	0.8892	0.6458	0.5919	0.7589	0.8047	0.664	0.8875	0.5078	0.3861	0.8403	0.826	0.6526	0.8935	0.4966	0.5458	0.81	0.8092	0.6364	0.8966	0.5149	0.3993	0.8386	0.8373	0.5797	0.8842	0.6698	0.6115	0.8139	0.7792	0.6274	0.8905	0.5947	0.4218	0.8065	0.8024	0.5828	0.8865	0.5126	0.8423	0.8287	0.7299	0.5979	0.5869
537_d28	0.6462	0.9234	0.7505	0.8762	0.5607	0.9249	0.6473	0.9756	0.9669	0.7291	0.5272	0.9488	0.6574	0.9529	0.8704	0.6982	0.5205	0.9082	0.6234	0.9303	0.9424	0.6243	0.6027	0.9762	0.6285	0.9614	0.8755	0.6344	0.5296	0.9658	0.6447	0.9733	0.9082	0.6082	0.594	0.9335	0.6252	0.9745	0.9378	0.5822	0.5548	0.9747	0.6224	0.9551	0.5676	0.5375	0.9816	0.9422	0.7559
537_d56	0.6782	0.8979	0.732	0.8682	0.5473	0.8977	0.6905	0.9622	0.947	0.7157	0.4494	0.9336	0.6898	0.9382	0.8402	0.6885	0.4468	0.9001	0.6513	0.9138	0.9278	0.5328	0.5279	0.9607	0.6458	0.9462	0.8413	0.6189	0.4852	0.9488	0.6737	0.9618	0.9069	0.5893	0.5368	0.9171	0.657	0.9643	0.9081	0.5626	0.4876	0.9646	0.6476	0.9349	0.5804	0.5042	0.9704	0.9255	0.737
537_d84	0.9628	0.5293	0.7021	0.7987	0.9073	0.5119	0.9674	0.6413	0.6152	0.7999	0.9142	0.6136	0.9647	0.543	0.6187	0.9144	0.9346	0.5519	0.966	0.6349	0.5911	0.8912	0.9139	0.6461	0.9686	0.5435	0.6069	0.8873	0.9355	0.507	0.969	0.6587	0.6472	0.9001	0.8736	0.5736	0.9646	0.6683	0.6112	0.9236	0.9005	0.6402	0.9679	0.5923	0.9254	0.9312	0.6066	0.5798	0.7475
54_d-2	0.4954	0.9441	0.8332	0.9138	0.6752	0.9541	0.5223	0.9818	0.978	0.7961	0.7024	0.9633	0.4615	0.965	0.9119	0.7582	0.687	0.944	0.4828	0.9499	0.9492	0.7384	0.7328	0.9839	0.4707	0.9728	0.9132	0.7196	0.64	0.9749	0.4593	0.9806	0.9319	0.6807	0.7132	0.9586	0.4514	0.9806	0.9495	0.6692	0.6969	0.9851	0.5163	0.9693	0.716	0.674	0.9899	0.9616	0.8291
54_d112	0.9662	0.466	0.6756	0.7693	0.9234	0.6626	0.9701	0.4158	0.4389	0.7877	0.9254	0.6101	0.9714	0.3527	0.5173	0.9283	0.9455	0.6628	0.9711	0.3474	0.4544	0.9092	0.9263	0.6558	0.9725	0.3777	0.5261	0.9132	0.9386	0.5034	0.9719	0.507	0.601	0.8959	0.8749	0.6153	0.9702	0.359	0.4808	0.9132	0.9161	0.504	0.9681	0.3192	0.9312	0.9415	0.5706	0.4356	0.7125
54_d140	0.9399	0.4899	0.563	0.7539	0.8797	0.6252	0.9465	0.5485	0.4628	0.7527	0.8789	0.5899	0.9417	0.3802	0.3963	0.8884	0.9072	0.6491	0.9422	0.4017	0.3756	0.8576	0.8968	0.6147	0.9477	0.4154	0.3987	0.8731	0.9002	0.5879	0.9421	0.517	0.4868	0.8585	0.823	0.5638	0.9453	0.4887	0.4764	0.873	0.8745	0.5774	0.9453	0.4012	0.8914	0.9027	0.6684	0.4099	0.6324
54_d28	0.748	0.8107	0.6518	0.7875	0.5944	0.8489	0.7569	0.9254	0.8882	0.5637	0.5802	0.8633	0.7554	0.8686	0.796	0.6774	0.6139	0.8426	0.731	0.8381	0.8481	0.5708	0.6351	0.9303	0.7251	0.8754	0.7802	0.5137	0.5759	0.8881	0.7271	0.906	0.8206	0.5886	0.5814	0.8345	0.7505	0.9141	0.8626	0.5966	0.5798	0.9232	0.7459	0.8606	0.6219	0.647	0.9427	0.8476	0.7105
54_d56	0.7276	0.8156	0.6534	0.7768	0.5114	0.831	0.7641	0.8946	0.8561	0.6371	0.4625	0.8581	0.7579	0.8454	0.755	0.6938	0.4998	0.7843	0.7195	0.8014	0.8324	0.5525	0.5579	0.8915	0.726	0.8439	0.7337	0.5865	0.5267	0.87	0.7277	0.8716	0.8005	0.5408	0.4807	0.7955	0.7392	0.8885	0.8222	0.5861	0.5143	0.8994	0.713	0.8329	0.5586	0.5584	0.8921	0.8393	0.6807
54_d84	0.97	0.672	0.7822	0.8199	0.93	0.5596	0.9769	0.6694	0.6494	0.829	0.934	0.5804	0.9754	0.5898	0.6291	0.9462	0.9552	0.5311	0.9759	0.6406	0.6519	0.9328	0.9455	0.6725	0.9781	0.6022	0.63	0.9312	0.9463	0.538	0.9797	0.683	0.7013	0.9085	0.8905	0.589	0.9734	0.7039	0.6639	0.9239	0.9291	0.665	0.9778	0.6394	0.9431	0.9503	0.4327	0.6689	0.7843
544_d-2	0.5121	0.9437	0.834	0.9176	0.6782	0.951	0.5231	0.9809	0.9813	0.8118	0.7164	0.9639	0.5076	0.9655	0.8996	0.7812	0.7094	0.941	0.5459	0.9504	0.949	0.7669	0.754	0.9835	0.5408	0.9728	0.901	0.7479	0.6752	0.9739	0.5226	0.9774	0.9263	0.6953	0.7265	0.9544	0.5082	0.9793	0.9468	0.7023	0.7109	0.9847	0.5466	0.9651	0.7217	0.6975	0.992	0.9558	0.8215
544_d112	0.9958	0.7904	0.8686	0.925	0.98	0.9044	0.9937	0.68	0.7611	0.9418	0.9813	0.8247	0.9969	0.6578	0.7686	0.954	0.9862	0.8462	0.9945	0.6405	0.7693	0.9584	0.9649	0.8451	0.9978	0.7024	0.8012	0.9843	0.9862	0.8142	0.9988	0.8111	0.8719	0.9858	0.9789	0.8998	0.9947	0.5146	0.7743	0.9734	0.9752	0.5906	0.994	0.6735	0.9806	0.9787	0.8169	0.7373	0.8808
544_d140	0.9178	0.5608	0.6149	0.7397	0.8475	0.6521	0.9208	0.6262	0.5408	0.7663	0.843	0.6076	0.9239	0.4363	0.4116	0.8624	0.8682	0.6468	0.9209	0.5116	0.4838	0.8331	0.8448	0.6573	0.9265	0.4636	0.431	0.8555	0.8685	0.6097	0.917	0.6294	0.5795	0.8426	0.8213	0.644	0.9197	0.5673	0.4754	0.8455	0.843	0.6297	0.9229	0.513	0.8628	0.8697	0.6873	0.5471	0.6385
544_d28	0.6965	0.895	0.727	0.8745	0.6104	0.9181	0.7108	0.9708	0.9556	0.6567	0.6135	0.9429	0.7225	0.9436	0.8658	0.6487	0.6305	0.9062	0.6917	0.9197	0.9319	0.6371	0.6563	0.9714	0.6832	0.9518	0.8667	0.5694	0.5922	0.963	0.6916	0.9638	0.902	0.6432	0.64	0.9223	0.7065	0.9729	0.9202	0.5621	0.6288	0.9695	0.6971	0.936	0.6296	0.6175	0.9757	0.9284	0.7592
544_d56	0.6309	0.907	0.735	0.8639	0.4723	0.9217	0.6478	0.9687	0.9585	0.6995	0.4419	0.9486	0.6375	0.9455	0.8565	0.6697	0.413	0.9067	0.591	0.9215	0.9267	0.5309	0.5217	0.9661	0.6104	0.9519	0.854	0.6018	0.4201	0.958	0.6218	0.9665	0.8966	0.5535	0.5281	0.9251	0.6114	0.9676	0.9251	0.5677	0.5069	0.9708	0.6136	0.944	0.5461	0.4783	0.9759	0.9318	0.7276
544_d84	0.9654	0.5401	0.7003	0.7993	0.9117	0.496	0.9692	0.6336	0.6123	0.7979	0.9131	0.5944	0.9677	0.5349	0.6234	0.918	0.9399	0.5336	0.9691	0.6414	0.5998	0.886	0.9093	0.6484	0.9707	0.5366	0.6163	0.8881	0.9373	0.515	0.9715	0.6595	0.6394	0.9032	0.8734	0.5801	0.9666	0.6675	0.6275	0.9215	0.8986	0.6407	0.9713	0.5855	0.9251	0.932	0.5775	0.5742	0.7582
548_d-2	0.6631	0.9523	0.8067	0.9177	0.7008	0.9503	0.666	0.9866	0.9849	0.8008	0.6728	0.9781	0.6533	0.9696	0.9083	0.7747	0.6904	0.9323	0.6453	0.9458	0.9582	0.7187	0.7265	0.9872	0.6295	0.9793	0.9063	0.7169	0.6887	0.9816	0.6457	0.9869	0.928	0.7242	0.724	0.9571	0.6672	0.9844	0.9607	0.7014	0.6799	0.9881	0.6744	0.9723	0.7388	0.7002	0.9932	0.9709	0.8178
548_d112	0.912	0.5183	0.5832	0.7829	0.8473	0.6426	0.9128	0.7216	0.629	0.7229	0.8437	0.6884	0.9165	0.6003	0.543	0.8547	0.8757	0.6728	0.9199	0.5961	0.571	0.8249	0.858	0.776	0.9226	0.621	0.5593	0.808	0.8726	0.6285	0.9167	0.709	0.6497	0.8318	0.8031	0.6761	0.9132	0.6917	0.6401	0.8478	0.8215	0.7481	0.9158	0.5795	0.8637	0.8632	0.7736	0.5558	0.6411
548_d140	0.7903	0.678	0.5123	0.7624	0.6657	0.7526	0.7904	0.8195	0.7502	0.593	0.654	0.7771	0.8024	0.7514	0.6537	0.6849	0.692	0.7586	0.7899	0.7238	0.6963	0.6126	0.6786	0.8525	0.7836	0.756	0.6502	0.6452	0.6999	0.7758	0.7844	0.8032	0.7116	0.6673	0.6405	0.7543	0.7974	0.8091	0.7609	0.6448	0.6004	0.8223	0.7876	0.7429	0.6919	0.69	0.858	0.6912	0.5641
548_d28	0.6685	0.8963	0.7513	0.8733	0.5819	0.9139	0.6901	0.963	0.9431	0.7232	0.6401	0.9349	0.6926	0.9349	0.8707	0.6907	0.6288	0.912	0.6649	0.9149	0.9247	0.69	0.7002	0.9641	0.679	0.9466	0.865	0.6561	0.5966	0.9503	0.6816	0.9612	0.9047	0.6623	0.6598	0.9209	0.6794	0.9637	0.9237	0.5988	0.6574	0.9639	0.6568	0.9327	0.6177	0.5857	0.9719	0.9228	0.7603
548_d56	0.6683	0.8865	0.7076	0.8605	0.4884	0.8919	0.6812	0.9576	0.9361	0.6699	0.4984	0.9282	0.6922	0.9289	0.8331	0.6681	0.4843	0.8948	0.6684	0.9025	0.9133	0.5836	0.6084	0.9562	0.6575	0.9418	0.8419	0.6273	0.4969	0.943	0.6662	0.9532	0.8853	0.5996	0.5522	0.913	0.6558	0.9581	0.9039	0.555	0.5234	0.9601	0.6578	0.9243	0.5582	0.4791	0.9687	0.917	0.7122
548_d84	0.9594	0.524	0.6986	0.7824	0.9068	0.6003	0.9653	0.5277	0.5364	0.7565	0.9141	0.5492	0.9671	0.412	0.5147	0.9151	0.9301	0.5884	0.9673	0.4732	0.5152	0.8983	0.919	0.6358	0.9663	0.4579	0.536	0.8941	0.9277	0.521	0.9658	0.564	0.6059	0.8761	0.8426	0.5422	0.9662	0.5049	0.5395	0.9013	0.8995	0.4984	0.964	0.4722	0.9243	0.9249	0.5714	0.5094	0.6933
564_d-2	0.509	0.9457	0.8132	0.918	0.6708	0.9549	0.546	0.9852	0.9818	0.7884	0.6879	0.9721	0.528	0.966	0.9124	0.7377	0.6772	0.9428	0.5271	0.9531	0.9567	0.7347	0.7225	0.9897	0.5081	0.9768	0.9118	0.7239	0.6601	0.9791	0.496	0.9845	0.9437	0.6826	0.7031	0.9577	0.4931	0.9833	0.9564	0.6884	0.6972	0.9873	0.5178	0.969	0.6924	0.6715	0.9917	0.9614	0.819
564_d112	0.8947	0.4178	0.5037	0.7145	0.8125	0.5912	0.8956	0.5985	0.5235	0.7113	0.8078	0.662	0.8972	0.483	0.4989	0.8286	0.8318	0.6855	0.9012	0.4569	0.5102	0.7838	0.8172	0.6951	0.9051	0.5369	0.4819	0.8203	0.8429	0.6032	0.8947	0.6459	0.582	0.8226	0.7855	0.6825	0.9018	0.5987	0.5194	0.8046	0.793	0.5999	0.8986	0.4563	0.8303	0.8265	0.7275	0.5076	0.6034
564_d140	0.8654	0.4695	0.4997	0.7123	0.7789	0.5814	0.8808	0.6305	0.5736	0.6779	0.7668	0.6183	0.8651	0.481	0.4031	0.8197	0.7862	0.6247	0.8658	0.457	0.5007	0.7459	0.7707	0.6472	0.8678	0.5248	0.4114	0.7866	0.804	0.5828	0.8591	0.6458	0.5501	0.7742	0.7289	0.6403	0.8723	0.6105	0.4927	0.7738	0.7483	0.6034	0.8701	0.5092	0.7901	0.8	0.707	0.5578	0.5498
564_d28	0.6799	0.8823	0.7084	0.8307	0.5175	0.8908	0.7073	0.9478	0.9229	0.6673	0.5163	0.9165	0.6874	0.9119	0.8407	0.6649	0.5491	0.8897	0.6549	0.8784	0.9067	0.5645	0.5764	0.9401	0.6603	0.9264	0.8328	0.5763	0.5096	0.9325	0.6839	0.9421	0.8857	0.5871	0.5468	0.8961	0.6697	0.9502	0.903	0.5283	0.5461	0.9519	0.6666	0.9148	0.5466	0.5543	0.9577	0.9119	0.7517
564_d56	0.7013	0.877	0.6658	0.8238	0.5212	0.894	0.6963	0.9409	0.9223	0.6401	0.4876	0.9295	0.7022	0.9058	0.8365	0.6203	0.509	0.8837	0.6595	0.8602	0.8955	0.4791	0.5452	0.9586	0.6584	0.9155	0.829	0.5663	0.5085	0.9208	0.6841	0.9309	0.8673	0.5615	0.5189	0.9034	0.6845	0.9366	0.8988	0.5695	0.5386	0.9473	0.6824	0.8912	0.5669	0.5389	0.9431	0.8912	0.7365
564_d84	0.9051	0.6161	0.6203	0.7544	0.819	0.6955	0.9069	0.7431	0.6756	0.6993	0.8397	0.6181	0.9112	0.6149	0.5874	0.8339	0.8532	0.6358	0.9131	0.6707	0.5956	0.8226	0.8495	0.7757	0.9138	0.6548	0.6014	0.8197	0.8601	0.6728	0.9079	0.7236	0.6657	0.8109	0.7941	0.6622	0.9116	0.7198	0.6516	0.8308	0.8072	0.7471	0.9097	0.663	0.8454	0.8489	0.7496	0.5739	0.6155
567_d-2	0.4981	0.943	0.8208	0.9123	0.6665	0.9505	0.5425	0.9818	0.9814	0.7864	0.7073	0.9666	0.5278	0.9702	0.9106	0.7421	0.6803	0.9422	0.5393	0.9453	0.9501	0.7484	0.7322	0.9845	0.5272	0.972	0.9073	0.726	0.6585	0.9753	0.5131	0.9791	0.9402	0.7129	0.7206	0.9546	0.5069	0.9796	0.949	0.6832	0.696	0.9859	0.5459	0.966	0.7078	0.6653	0.9907	0.957	0.8166
567_d112	0.9715	0.5879	0.7427	0.8619	0.9392	0.7662	0.9786	0.4355	0.5076	0.858	0.9407	0.6806	0.9781	0.4605	0.6075	0.9255	0.9558	0.7307	0.9783	0.4327	0.5316	0.9308	0.9406	0.6844	0.9795	0.4809	0.6263	0.9382	0.9554	0.6165	0.9792	0.582	0.6656	0.9323	0.8895	0.704	0.9768	0.3428	0.597	0.9275	0.9308	0.5251	0.9789	0.448	0.9417	0.9561	0.6435	0.483	0.7557
567_d140	0.966	0.515	0.6627	0.7297	0.9292	0.6691	0.9752	0.5621	0.3868	0.8068	0.9223	0.5684	0.973	0.4176	0.5018	0.919	0.9512	0.7084	0.9722	0.3986	0.3827	0.909	0.9279	0.6168	0.9777	0.4337	0.516	0.9128	0.9385	0.5731	0.9789	0.5103	0.5262	0.9081	0.8643	0.5566	0.9729	0.4143	0.4585	0.9172	0.9224	0.5942	0.9741	0.4444	0.9306	0.9459	0.6626	0.4403	0.6911
567_d28	0.6865	0.8632	0.6812	0.822	0.5017	0.8737	0.685	0.9328	0.913	0.6209	0.4982	0.9107	0.6967	0.902	0.812	0.6378	0.5156	0.8833	0.6517	0.8701	0.8886	0.5336	0.5685	0.9313	0.6698	0.9127	0.7989	0.5544	0.4899	0.9218	0.6704	0.9242	0.8411	0.5155	0.5291	0.8811	0.676	0.9377	0.8734	0.5184	0.5389	0.9364	0.6819	0.9009	0.5424	0.5524	0.9429	0.8916	0.695
567_d56	0.6494	0.8729	0.6829	0.8375	0.4832	0.8818	0.6606	0.95	0.9273	0.6238	0.4534	0.9196	0.6563	0.9057	0.8175	0.6461	0.4662	0.8751	0.6109	0.8703	0.9022	0.4945	0.5401	0.9486	0.6236	0.9208	0.8135	0.5435	0.4368	0.9334	0.6337	0.9374	0.8533	0.5419	0.4648	0.8925	0.6424	0.9524	0.9029	0.5234	0.5017	0.9518	0.6474	0.9054	0.5276	0.5051	0.9562	0.9007	0.6953
567_d84	0.9816	0.7025	0.8108	0.7768	0.9438	0.7141	0.9842	0.5351	0.5828	0.8347	0.9412	0.5119	0.9783	0.5117	0.6463	0.9418	0.959	0.6597	0.9793	0.5693	0.5936	0.9386	0.9461	0.6453	0.9831	0.5776	0.668	0.9534	0.9608	0.5679	0.978	0.6199	0.7113	0.9218	0.9081	0.6197	0.9814	0.5256	0.6353	0.9354	0.9349	0.5359	0.9751	0.575	0.9495	0.9615	0.4925	0.6485	0.8361
586_d-2	0.5208	0.9464	0.8288	0.9035	0.6698	0.9435	0.5339	0.9835	0.9831	0.781	0.6976	0.9677	0.5112	0.9708	0.9139	0.758	0.6936	0.935	0.5249	0.9515	0.9587	0.7413	0.7341	0.9851	0.5101	0.9781	0.9188	0.7101	0.66	0.9779	0.4987	0.9806	0.9417	0.6792	0.7188	0.9468	0.4831	0.9829	0.9534	0.6784	0.6874	0.9873	0.5434	0.968	0.7115	0.6768	0.9904	0.9627	0.8276
586_d112	0.9201	0.4825	0.5674	0.6935	0.8587	0.63	0.9237	0.5912	0.4376	0.7039	0.8506	0.5467	0.9271	0.4119	0.4861	0.884	0.8795	0.6509	0.9248	0.484	0.3986	0.8402	0.8736	0.6473	0.9248	0.4233	0.4957	0.8494	0.8835	0.6165	0.9207	0.5557	0.5035	0.8322	0.806	0.5665	0.9263	0.5113	0.4909	0.8518	0.8489	0.6147	0.9255	0.4418	0.875	0.8703	0.6702	0.4718	0.6411
586_d140	0.958	0.4889	0.6284	0.7421	0.9063	0.6893	0.9642	0.583	0.4532	0.7491	0.9059	0.6408	0.9648	0.4138	0.4937	0.9131	0.9334	0.7046	0.9634	0.498	0.4867	0.8854	0.9071	0.6989	0.9671	0.4225	0.5181	0.8881	0.9217	0.6182	0.9669	0.5744	0.5891	0.8735	0.8522	0.6397	0.9644	0.5437	0.5202	0.8996	0.906	0.6206	0.9639	0.4383	0.9263	0.9217	0.6833	0.4886	0.7086
586_d28	0.7702	0.8692	0.7238	0.8214	0.6362	0.8754	0.7773	0.9361	0.9178	0.649	0.5895	0.9072	0.7637	0.8945	0.8395	0.7119	0.656	0.888	0.7377	0.8684	0.8939	0.5854	0.6185	0.9285	0.7443	0.908	0.8309	0.5353	0.5927	0.9238	0.7561	0.9195	0.8538	0.6281	0.6166	0.876	0.7655	0.9342	0.8962	0.627	0.5937	0.9385	0.7679	0.8939	0.6595	0.6804	0.9401	0.897	0.7634
586_d56	0.7496	0.8544	0.6864	0.7078	0.5691	0.8033	0.7782	0.908	0.7947	0.6169	0.4799	0.8086	0.7802	0.8308	0.7614	0.6889	0.5136	0.8596	0.7364	0.8189	0.7799	0.5192	0.5045	0.8546	0.7462	0.8481	0.7481	0.5561	0.5161	0.8921	0.7648	0.8662	0.7634	0.5959	0.5332	0.7615	0.7564	0.8382	0.7896	0.5942	0.5032	0.887	0.7522	0.8588	0.6208	0.6091	0.9051	0.8715	0.7233
586_d84	0.9946	0.813	0.8746	0.8709	0.9795	0.7798	0.9926	0.6779	0.7267	0.9084	0.9806	0.693	0.9963	0.7283	0.8256	0.9489	0.9831	0.6828	0.9942	0.6976	0.785	0.9616	0.9663	0.7936	0.9973	0.7456	0.8359	0.9836	0.9848	0.6415	0.9983	0.7592	0.8506	0.985	0.9763	0.7842	0.9933	0.6517	0.8066	0.9733	0.9739	0.7461	0.993	0.7394	0.9806	0.9773	0.5404	0.7387	0.8972
589_d-2	0.5451	0.9421	0.815	0.9126	0.6873	0.9337	0.5628	0.9828	0.9825	0.7843	0.6991	0.9688	0.559	0.9668	0.9086	0.7419	0.7054	0.9318	0.5474	0.9504	0.9538	0.7135	0.7102	0.9856	0.5403	0.9751	0.9098	0.6933	0.6647	0.9764	0.5416	0.9782	0.9254	0.6819	0.7193	0.9452	0.5307	0.9831	0.9512	0.685	0.6814	0.9837	0.5884	0.9676	0.7057	0.6863	0.9913	0.9614	0.8255
589_d112	0.9806	0.5559	0.7443	0.7605	0.9424	0.7139	0.9879	0.5204	0.3815	0.8281	0.9416	0.5976	0.9871	0.419	0.6041	0.949	0.9644	0.6951	0.9852	0.5028	0.4165	0.9284	0.9485	0.6132	0.99	0.3936	0.6003	0.9377	0.9604	0.6029	0.9893	0.5003	0.582	0.918	0.8825	0.5609	0.9859	0.4261	0.5106	0.9322	0.9384	0.5826	0.9883	0.4491	0.9519	0.9621	0.6126	0.4887	0.767
589_d140	0.9475	0.5514	0.6582	0.7363	0.8889	0.6085	0.9548	0.6297	0.45	0.8036	0.8857	0.6129	0.9504	0.4664	0.4355	0.9041	0.9161	0.6509	0.9509	0.4353	0.4174	0.8724	0.8938	0.5319	0.9578	0.4811	0.4597	0.9003	0.9107	0.5896	0.95	0.5563	0.5013	0.8741	0.8229	0.4683	0.9502	0.5177	0.3863	0.8838	0.8806	0.5889	0.9547	0.4849	0.9055	0.9112	0.6884	0.5663	0.6525
589_d28	0.7582	0.7628	0.5854	0.6615	0.6296	0.7555	0.7581	0.8555	0.7643	0.5377	0.6093	0.8169	0.7618	0.7682	0.7038	0.6802	0.645	0.8087	0.7349	0.6956	0.757	0.5656	0.6213	0.855	0.7493	0.7772	0.6696	0.6188	0.6533	0.8155	0.7549	0.8086	0.7055	0.5845	0.5672	0.7613	0.7514	0.7965	0.7791	0.627	0.588	0.8373	0.7485	0.7359	0.6668	0.661	0.8654	0.7633	0.6548
589_d56	0.7173	0.8677	0.685	0.7825	0.4791	0.818	0.7219	0.9254	0.8751	0.6076	0.4193	0.8775	0.7268	0.8591	0.7611	0.6703	0.4732	0.876	0.668	0.8328	0.854	0.513	0.4933	0.8963	0.692	0.8716	0.7583	0.5333	0.476	0.904	0.7068	0.8843	0.8092	0.5409	0.4648	0.8341	0.7015	0.9027	0.8424	0.5283	0.4829	0.9092	0.7004	0.8695	0.5686	0.5394	0.9218	0.8905	0.6652
589_d84	0.9745	0.6113	0.7754	0.7958	0.9345	0.6338	0.9809	0.6199	0.5862	0.8418	0.9483	0.6267	0.9783	0.5638	0.6381	0.9427	0.96	0.6886	0.9796	0.5303	0.5826	0.9247	0.9412	0.3884	0.9818	0.5821	0.6124	0.9414	0.9603	0.5289	0.9819	0.4372	0.5727	0.917	0.8906	0.4883	0.9782	0.584	0.6101	0.9289	0.9349	0.561	0.9799	0.5924	0.9468	0.9592	0.5834	0.6184	0.7745
627_d-2	0.6362	0.9398	0.8187	0.9173	0.7219	0.9362	0.6362	0.9822	0.9777	0.7883	0.7457	0.9679	0.6159	0.9625	0.9074	0.7655	0.7272	0.9425	0.6274	0.9449	0.9521	0.7449	0.7725	0.986	0.6229	0.9726	0.9157	0.7544	0.7104	0.9762	0.5982	0.9801	0.9361	0.7596	0.7337	0.9523	0.6286	0.9807	0.951	0.741	0.7428	0.9851	0.6393	0.9648	0.7467	0.7125	0.9881	0.9581	0.8333
627_d140	0.932	0.5298	0.6356	0.7001	0.8531	0.5984	0.9393	0.5873	0.4801	0.7521	0.863	0.5476	0.9357	0.4338	0.3938	0.8794	0.8845	0.6427	0.9355	0.4613	0.4413	0.86	0.8744	0.5993	0.9368	0.4836	0.4224	0.871	0.8831	0.6168	0.9322	0.5618	0.4841	0.8399	0.7931	0.4968	0.9343	0.5076	0.3815	0.8563	0.856	0.5753	0.9394	0.4876	0.879	0.882	0.7016	0.5254	0.6034
627_d28	0.7691	0.8692	0.7172	0.7096	0.5998	0.8297	0.7691	0.9131	0.7769	0.631	0.5973	0.8289	0.7792	0.8638	0.8008	0.7231	0.6322	0.8684	0.7249	0.8337	0.7688	0.6012	0.609	0.8696	0.7594	0.8738	0.7737	0.6019	0.602	0.8952	0.7676	0.8813	0.7672	0.5783	0.5447	0.7298	0.7582	0.854	0.8148	0.618	0.6214	0.8884	0.7674	0.8747	0.6309	0.6362	0.9176	0.8833	0.7369
627_d56	0.6832	0.8245	0.6495	0.7644	0.4788	0.8284	0.704	0.902	0.8749	0.5613	0.4795	0.8582	0.6917	0.8501	0.7566	0.6504	0.4829	0.8518	0.6555	0.8157	0.8464	0.5405	0.5342	0.9006	0.6646	0.8659	0.741	0.5927	0.4989	0.8858	0.674	0.884	0.7952	0.5212	0.4708	0.8162	0.676	0.9072	0.8349	0.5157	0.4847	0.9083	0.6591	0.8455	0.5564	0.4959	0.9123	0.8522	0.6652
627_d84	0.9731	0.5971	0.7253	0.8124	0.9214	0.688	0.9785	0.6068	0.5905	0.7895	0.9273	0.5089	0.9738	0.5273	0.6115	0.9255	0.9455	0.6158	0.9782	0.5911	0.5944	0.9102	0.9272	0.6745	0.9807	0.5595	0.5856	0.9188	0.9435	0.5885	0.977	0.6053	0.6549	0.8962	0.8622	0.5638	0.976	0.6515	0.6378	0.9184	0.9155	0.6004	0.9785	0.559	0.9369	0.9446	0.5951	0.5538	0.7347
638_d-2	0.4804	0.938	0.8136	0.9161	0.6502	0.9529	0.4984	0.9802	0.9803	0.7779	0.6772	0.9631	0.4888	0.9665	0.9032	0.7394	0.6746	0.9356	0.4977	0.9495	0.9515	0.7219	0.7122	0.9817	0.497	0.975	0.9025	0.7102	0.6296	0.974	0.4805	0.9791	0.9283	0.6731	0.6989	0.9543	0.4684	0.9792	0.946	0.6401	0.6693	0.9812	0.5107	0.9655	0.691	0.6533	0.9887	0.9584	0.8092
638_d140	0.8496	0.5665	0.5104	0.7466	0.7356	0.6217	0.8516	0.7376	0.6481	0.6639	0.7366	0.661	0.8542	0.602	0.4708	0.7987	0.7662	0.6545	0.8525	0.5984	0.5842	0.756	0.7687	0.7426	0.8569	0.6148	0.4645	0.7418	0.7783	0.6871	0.8514	0.7078	0.5876	0.7456	0.7059	0.6331	0.8514	0.7304	0.5812	0.7425	0.7306	0.7356	0.8518	0.624	0.7814	0.7663	0.7816	0.5896	0.5199
638_d28	0.7053	0.8758	0.7186	0.8242	0.4974	0.8843	0.7135	0.9419	0.924	0.6463	0.4858	0.9149	0.7019	0.9124	0.8125	0.6598	0.4833	0.8847	0.6612	0.8862	0.9019	0.5791	0.5609	0.9494	0.674	0.9211	0.8154	0.6078	0.4755	0.9325	0.6806	0.9355	0.8602	0.5844	0.553	0.8934	0.6823	0.9428	0.8962	0.5547	0.5388	0.9462	0.6733	0.9043	0.5534	0.5343	0.9544	0.897	0.7016
638_d56	0.6812	0.8316	0.6763	0.8147	0.4966	0.8558	0.7147	0.9383	0.8957	0.6342	0.4937	0.8836	0.7055	0.8809	0.7858	0.6525	0.5163	0.8577	0.6627	0.8474	0.8658	0.5431	0.5811	0.9356	0.6768	0.8853	0.7639	0.5533	0.4729	0.8959	0.6857	0.9191	0.8397	0.5481	0.5023	0.8577	0.6821	0.9207	0.8583	0.5677	0.5343	0.9435	0.6824	0.8621	0.5373	0.5329	0.9487	0.8522	0.6739
638_d84	0.933	0.563	0.6592	0.7938	0.8728	0.6238	0.9314	0.7251	0.6489	0.759	0.8754	0.7089	0.9359	0.6273	0.6162	0.8601	0.8894	0.5925	0.9286	0.5854	0.6075	0.8317	0.882	0.7349	0.9343	0.6303	0.5691	0.8569	0.8931	0.6208	0.9391	0.6982	0.6695	0.8695	0.8417	0.6127	0.9278	0.6697	0.661	0.8747	0.8568	0.6933	0.9312	0.6061	0.8898	0.8918	0.7308	0.5602	0.6735
640_d112	0.9104	0.5356	0.5376	0.7577	0.8207	0.6576	0.9089	0.6348	0.5788	0.7134	0.8116	0.6672	0.9072	0.5179	0.5009	0.8491	0.8362	0.665	0.9127	0.5486	0.5422	0.7873	0.8278	0.7183	0.9153	0.531	0.4977	0.8271	0.8529	0.6281	0.9026	0.6474	0.5864	0.832	0.7778	0.6771	0.9149	0.627	0.5384	0.8306	0.8107	0.6921	0.9065	0.5093	0.8517	0.8374	0.7378	0.5152	0.608
640_d140	0.8691	0.5413	0.5169	0.7817	0.7623	0.6535	0.8619	0.7073	0.6282	0.7372	0.7897	0.7018	0.8713	0.5838	0.4426	0.8114	0.7901	0.6687	0.864	0.5739	0.5896	0.781	0.7991	0.7561	0.8728	0.5963	0.472	0.7883	0.8014	0.6233	0.8683	0.7029	0.6075	0.8041	0.7604	0.6696	0.8694	0.6893	0.543	0.7844	0.7683	0.7124	0.8763	0.6072	0.8018	0.7836	0.7943	0.5883	0.5026
640_d28	0.8832	0.8491	0.7576	0.5936	0.8041	0.8316	0.8794	0.8835	0.8389	0.7469	0.7868	0.7945	0.8896	0.8442	0.8162	0.8159	0.816	0.8677	0.876	0.835	0.8291	0.7666	0.7926	0.8574	0.8818	0.8672	0.7879	0.8217	0.8275	0.8573	0.8947	0.8755	0.7854	0.7904	0.773	0.7952	0.8767	0.8592	0.8145	0.792	0.765	0.8628	0.8762	0.8562	0.8205	0.8219	0.8696	0.8753	0.8224
640_d56	0.7449	0.8465	0.6694	0.7629	0.5226	0.828	0.7485	0.9134	0.8858	0.646	0.4143	0.8726	0.7399	0.8704	0.7659	0.6866	0.4128	0.8401	0.6929	0.8194	0.8573	0.4224	0.4132	0.8949	0.7077	0.881	0.7466	0.5651	0.4807	0.8841	0.7285	0.8958	0.821	0.5267	0.4614	0.8347	0.7371	0.908	0.8472	0.5607	0.4183	0.9131	0.7268	0.8642	0.5458	0.5563	0.9138	0.8696	0.6954
640_d84	0.9609	0.5464	0.6659	0.7442	0.8875	0.5572	0.9642	0.6243	0.5821	0.7364	0.8826	0.562	0.9633	0.5148	0.5831	0.8949	0.9192	0.5167	0.9628	0.535	0.5732	0.8642	0.893	0.641	0.966	0.5184	0.564	0.8794	0.9164	0.4461	0.9671	0.6438	0.6217	0.8746	0.8306	0.5527	0.9627	0.616	0.5605	0.8837	0.8721	0.5977	0.9636	0.5233	0.9068	0.9073	0.5667	0.5694	0.7211
654_d-2	0.5196	0.9485	0.842	0.9073	0.6743	0.951	0.5079	0.9829	0.9833	0.8062	0.7176	0.9706	0.5266	0.9699	0.9179	0.7235	0.7035	0.9428	0.5516	0.952	0.9545	0.7586	0.7623	0.9875	0.5276	0.9773	0.9227	0.7324	0.6801	0.9773	0.5189	0.9815	0.945	0.7047	0.7398	0.9521	0.516	0.9807	0.9554	0.6976	0.7149	0.9865	0.5598	0.9708	0.7321	0.6843	0.9913	0.9627	0.8414
654_d112	0.9834	0.5862	0.7636	0.7666	0.9454	0.7429	0.9857	0.4644	0.4225	0.8342	0.9454	0.6503	0.9851	0.4177	0.602	0.9525	0.9648	0.7828	0.9839	0.4614	0.4748	0.9358	0.9468	0.6315	0.9881	0.4355	0.6064	0.9494	0.9621	0.6046	0.987	0.4127	0.5187	0.9163	0.9034	0.5411	0.9847	0.4001	0.5485	0.9347	0.9413	0.572	0.9857	0.45	0.9554	0.9651	0.661	0.5048	0.7788
654_d140	0.9332	0.5598	0.6527	0.716	0.8711	0.6305	0.9401	0.6307	0.4573	0.7797	0.8747	0.5844	0.9391	0.458	0.4215	0.8935	0.9043	0.65	0.9374	0.461	0.4112	0.8709	0.8879	0.6158	0.9457	0.4942	0.4511	0.8736	0.8955	0.6212	0.9411	0.5927	0.522	0.8524	0.8197	0.4885	0.9362	0.5497	0.4044	0.8636	0.8722	0.6209	0.9427	0.5144	0.8924	0.8909	0.6954	0.5558	0.6356
654_d28	0.7566	0.855	0.7017	0.6998	0.5704	0.8083	0.7762	0.9081	0.7519	0.5881	0.5551	0.8061	0.7597	0.8356	0.7749	0.7009	0.6179	0.8609	0.7309	0.8179	0.7559	0.5541	0.5939	0.8598	0.7485	0.8494	0.76	0.5569	0.5759	0.8899	0.7454	0.8636	0.7578	0.5918	0.576	0.7195	0.7644	0.8468	0.8012	0.5732	0.5887	0.898	0.7534	0.8463	0.6348	0.6273	0.9102	0.8724	0.7186
654_d56	0.7664	0.7777	0.6279	0.6821	0.5667	0.757	0.7708	0.8468	0.7719	0.5549	0.5509	0.7774	0.7618	0.7698	0.7015	0.6927	0.5938	0.7842	0.7351	0.7618	0.7541	0.5545	0.5981	0.824	0.7441	0.7787	0.6794	0.5894	0.5736	0.8205	0.7524	0.8076	0.7304	0.5717	0.5186	0.727	0.7578	0.826	0.7548	0.5931	0.5621	0.8429	0.7575	0.797	0.6306	0.6331	0.8564	0.7935	0.6728
654_d84	0.9724	0.675	0.7929	0.785	0.9366	0.6688	0.9789	0.6138	0.5959	0.8164	0.9376	0.5707	0.977	0.5702	0.6469	0.9278	0.9593	0.6467	0.9771	0.6246	0.6111	0.9311	0.9448	0.4932	0.9809	0.6072	0.6719	0.9439	0.9524	0.5849	0.9808	0.4809	0.5897	0.9132	0.895	0.4957	0.9777	0.6579	0.6247	0.9269	0.9317	0.6534	0.9782	0.6334	0.9478	0.9553	0.5587	0.6266	0.7785
672_d-2	0.5227	0.9464	0.8304	0.9154	0.6779	0.9583	0.5354	0.9841	0.9849	0.7991	0.7044	0.9707	0.519	0.9671	0.9134	0.7506	0.6778	0.9457	0.5171	0.9519	0.9537	0.7514	0.7269	0.9856	0.5107	0.9794	0.9156	0.7237	0.6548	0.9786	0.5049	0.9812	0.9381	0.7024	0.7221	0.9567	0.4853	0.9848	0.9482	0.6863	0.698	0.9872	0.5361	0.9691	0.7099	0.6713	0.9908	0.9623	0.8191
672_d112	0.9561	0.5108	0.6138	0.7492	0.9004	0.6609	0.9546	0.4565	0.4494	0.7587	0.8996	0.6197	0.9577	0.3587	0.4817	0.9065	0.9277	0.6756	0.9579	0.367	0.434	0.8575	0.9052	0.6434	0.9677	0.3764	0.4771	0.8863	0.9246	0.5904	0.9609	0.4924	0.4976	0.8626	0.835	0.5728	0.9605	0.4003	0.4579	0.885	0.8876	0.5162	0.9603	0.357	0.9124	0.9189	0.675	0.4155	0.6837
672_d140	0.9716	0.5496	0.694	0.7128	0.9346	0.6887	0.9766	0.4665	0.4483	0.8089	0.9411	0.5896	0.9729	0.4099	0.5409	0.9327	0.9562	0.7204	0.9743	0.4697	0.4447	0.9159	0.9339	0.6455	0.9782	0.4035	0.5185	0.9335	0.9517	0.5613	0.9788	0.5109	0.5627	0.9007	0.8731	0.5929	0.9741	0.4051	0.4631	0.9263	0.9275	0.5613	0.9763	0.3907	0.9392	0.9519	0.6158	0.4901	0.7319
672_d28	0.7606	0.8573	0.7249	0.7132	0.6067	0.8324	0.7761	0.8977	0.7682	0.6674	0.6135	0.798	0.7848	0.8479	0.7926	0.7299	0.6066	0.8869	0.7466	0.8328	0.7628	0.6592	0.6405	0.8196	0.7478	0.8669	0.7857	0.7002	0.6439	0.8898	0.7678	0.831	0.7488	0.599	0.6052	0.686	0.7507	0.8442	0.7656	0.6249	0.5947	0.8826	0.7492	0.8677	0.6811	0.6448	0.9041	0.8632	0.7368
672_d56	0.7195	0.8464	0.6695	0.7224	0.5318	0.8152	0.7346	0.9069	0.8315	0.6051	0.4567	0.8229	0.728	0.8518	0.7609	0.6915	0.5153	0.8585	0.6948	0.8327	0.8116	0.5323	0.5086	0.8617	0.6967	0.861	0.7571	0.5987	0.5217	0.894	0.7226	0.8787	0.7655	0.554	0.4567	0.7753	0.7101	0.8542	0.7975	0.538	0.449	0.8891	0.7031	0.8666	0.5814	0.5693	0.9143	0.8758	0.6927
672_d84	0.9788	0.703	0.7693	0.84	0.9409	0.7571	0.9853	0.6607	0.6559	0.8497	0.9506	0.6085	0.9841	0.5862	0.6545	0.9464	0.9653	0.6452	0.9817	0.6072	0.6152	0.937	0.9458	0.6303	0.9871	0.6051	0.6762	0.9537	0.963	0.6391	0.9878	0.607	0.6497	0.9255	0.9007	0.624	0.9844	0.6082	0.6366	0.9349	0.9403	0.6046	0.9848	0.6153	0.9537	0.9608	0.6248	0.6496	0.7893
683_d-2	0.5771	0.9488	0.813	0.9105	0.6797	0.9567	0.5785	0.9805	0.981	0.7828	0.7012	0.9709	0.5557	0.9695	0.9198	0.7302	0.6923	0.9423	0.545	0.9534	0.9582	0.7249	0.7301	0.9861	0.5395	0.9775	0.9218	0.7183	0.6665	0.9788	0.5468	0.9806	0.9456	0.6973	0.7149	0.9611	0.5617	0.9814	0.9569	0.6738	0.7093	0.9856	0.579	0.9676	0.7141	0.6833	0.9897	0.9638	0.843
683_d112	0.9753	0.5925	0.7428	0.7581	0.9303	0.6846	0.9805	0.4712	0.4695	0.8476	0.9367	0.5615	0.9764	0.3841	0.5181	0.9465	0.9534	0.6849	0.9757	0.4511	0.4544	0.9235	0.9385	0.5828	0.9805	0.4442	0.5581	0.9332	0.95	0.6008	0.9787	0.4892	0.5424	0.9053	0.8875	0.5432	0.9787	0.4036	0.4762	0.924	0.9308	0.4967	0.9759	0.4504	0.9434	0.9501	0.6328	0.5451	0.7448
683_d140	0.9773	0.5702	0.7059	0.7688	0.9353	0.6659	0.9832	0.5187	0.4036	0.8505	0.9508	0.5936	0.9828	0.4529	0.5212	0.9407	0.9615	0.7165	0.9824	0.4804	0.4358	0.9329	0.9435	0.6181	0.9861	0.4503	0.5022	0.9428	0.961	0.5244	0.9854	0.5697	0.5845	0.9207	0.9015	0.5582	0.9819	0.4512	0.3761	0.931	0.9307	0.582	0.9817	0.4593	0.9535	0.9571	0.6309	0.5415	0.721
683_d28	0.8299	0.757	0.6717	0.6842	0.6894	0.7289	0.8507	0.8415	0.754	0.6564	0.6754	0.7688	0.8495	0.7599	0.7065	0.7811	0.7084	0.7439	0.8265	0.7434	0.7375	0.5892	0.6676	0.7939	0.8281	0.7749	0.6925	0.701	0.7261	0.8012	0.8278	0.7973	0.7079	0.6863	0.6407	0.677	0.846	0.8054	0.74	0.7108	0.6475	0.8286	0.8297	0.7694	0.7459	0.7298	0.8342	0.8019	0.7067
683_d56	0.7716	0.7669	0.6101	0.764	0.5916	0.758	0.7828	0.8848	0.8291	0.6562	0.5487	0.8391	0.7825	0.8007	0.6945	0.7481	0.6058	0.7738	0.7548	0.7553	0.8064	0.5319	0.5599	0.8602	0.772	0.8216	0.6735	0.6304	0.6349	0.8337	0.7779	0.8626	0.7524	0.6418	0.5639	0.7783	0.7852	0.8691	0.7666	0.6559	0.5031	0.8659	0.7719	0.7904	0.6498	0.6425	0.8915	0.8027	0.6366
683_d84	0.9801	0.6816	0.7934	0.7463	0.9515	0.7186	0.9838	0.5755	0.5377	0.8312	0.9478	0.4737	0.985	0.5178	0.6389	0.9522	0.9696	0.6624	0.9828	0.5537	0.5469	0.94	0.9456	0.5999	0.9872	0.5598	0.6407	0.958	0.9677	0.5562	0.9884	0.583	0.6479	0.9313	0.903	0.5763	0.9839	0.5125	0.5794	0.9396	0.9411	0.5472	0.9843	0.569	0.956	0.9667	0.4868	0.618	0.802
74_d-2	0.5267	0.9409	0.8105	0.9064	0.6615	0.9444	0.5364	0.9852	0.9796	0.783	0.6818	0.9649	0.4848	0.9655	0.9018	0.7391	0.6772	0.9291	0.4818	0.9462	0.9491	0.715	0.7031	0.987	0.4802	0.976	0.9022	0.7081	0.6489	0.9768	0.4942	0.9787	0.9236	0.6822	0.6978	0.9453	0.4659	0.9848	0.9468	0.671	0.7056	0.9859	0.5254	0.969	0.6955	0.6672	0.9913	0.9547	0.8052
74_d112	0.9622	0.5092	0.6906	0.728	0.9204	0.6408	0.9673	0.5062	0.418	0.8146	0.9256	0.5915	0.9666	0.3847	0.512	0.9206	0.9436	0.6675	0.9685	0.4502	0.4053	0.907	0.9287	0.6143	0.9711	0.4121	0.5351	0.9176	0.9394	0.5708	0.9696	0.5455	0.5578	0.8967	0.8718	0.566	0.966	0.4338	0.453	0.9074	0.9101	0.5175	0.9686	0.4152	0.9291	0.9361	0.6358	0.5152	0.726
74_d140	0.9623	0.5427	0.675	0.7273	0.9111	0.6268	0.9689	0.4895	0.4054	0.8139	0.9193	0.5688	0.9621	0.3695	0.447	0.9247	0.9358	0.6642	0.9633	0.4321	0.3808	0.8961	0.9114	0.6098	0.9662	0.4314	0.4803	0.9153	0.9261	0.564	0.9651	0.5508	0.5664	0.8895	0.8668	0.5192	0.965	0.4003	0.4189	0.9034	0.9111	0.5231	0.9616	0.4313	0.923	0.9312	0.6363	0.5189	0.6954
74_d28	0.6774	0.9004	0.7538	0.8509	0.5186	0.9059	0.6946	0.9549	0.9332	0.6627	0.4802	0.9327	0.669	0.9281	0.8555	0.673	0.5204	0.9004	0.6293	0.9026	0.9248	0.5568	0.552	0.9497	0.6442	0.9372	0.8506	0.5012	0.5154	0.9471	0.6626	0.948	0.8947	0.5375	0.5426	0.9003	0.6605	0.9551	0.9166	0.5594	0.5647	0.9589	0.6469	0.9273	0.5604	0.548	0.9641	0.924	0.7583
74_d56	0.7166	0.8158	0.6266	0.7878	0.4814	0.8059	0.7265	0.9035	0.8772	0.5385	0.5237	0.8668	0.7457	0.8614	0.7728	0.6468	0.5607	0.8344	0.6941	0.8331	0.8492	0.5625	0.6082	0.9022	0.7142	0.8824	0.7538	0.5673	0.5433	0.8849	0.7307	0.89	0.8078	0.5864	0.5291	0.8195	0.721	0.9078	0.837	0.5421	0.5014	0.9076	0.7197	0.8641	0.6045	0.5458	0.9235	0.8386	0.6381
74_d84	0.9818	0.7283	0.7906	0.7814	0.9492	0.5773	0.986	0.7309	0.589	0.8822	0.952	0.5497	0.987	0.6361	0.6671	0.9544	0.97	0.5815	0.9856	0.694	0.587	0.9498	0.951	0.6472	0.9902	0.6353	0.6813	0.9519	0.9673	0.5887	0.9909	0.7188	0.7092	0.9324	0.9143	0.5808	0.9859	0.6692	0.5835	0.9358	0.9422	0.7055	0.9865	0.7008	0.9554	0.9661	0.538	0.7138	0.8193
[truncated: 186 more columns]

## Sheet: Table S7
Supplementary table 7. ANOSIM p-values for the comparison between samples collected at different timepoints in studies 1 and 2
Study 1		Study day
		84	126	168
Study day	126	0.04
	168	<0.001	0.065
	220	<0.001	<0.001	0.03
Study 2		Study day
		-2	28	56	84	112
Study day	28	<0.001
	56	<0.001	<0.001
	84	<0.001	<0.001	<0.001
	112	<0.001	<0.001	<0.001	<0.001
	140	<0.001	<0.001	<0.001	<0.001	<0.001

## Sheet: Table S8
Supplementary table 8. ANOSIM P-values for the comparison between treatments at each timepoint in studies 1 and 2.
Study	Study day	ANOSIM P-value
Study 1	84	0.16
Study 1	126	0.348
Study 1	168	0.671
Study 1	220	0.13
Study 2	-2	0.408
Study 2	28	0.01
Study 2	56	0.002
Study 2	84	0.001
Study 2	112	0.004
Study 2	140	0.001

## Sheet: Table S9
Supplementary table 9. Differentially abundant ASVs between normal and abscessed steers in study 1.
Positive values of Estimate.dxNormal indicate higher abundance in normal animals, whereas negative vaules indicate higher abundance in abscessed animals
ASV	Estimate.dxNormal	pval.adjust.dxNormal	Kingdom	Phylum	Class	Order	Family	Genus
TACGTAGGGTCCAAGCGTTATCCGGATTTACTGGGTGTAAAGGGCGAGTAGACGGCGCTGTAAGTCAGCTGTGAAAACTTAGGGCTCAACCTTAAGCCTGCAGCTGAAACTGTAGTGCTAGAGTGCAGGAGAGGTAAGCGGAATTCCTAGTGTAGCGGTGAAATGCGTAGATATTAGGAGGAACACCAGTGGCGAAGGCGGCTTACTGGACTGTAACTGACGTTGAGGCGCGAAAGTGTGGGGAGCAAACAGG	2.64714	7.13208e-09	Bacteria	Firmicutes	Clostridia	Clostridia_UCG-014	Clostridia_UCG-014_fa	Clostridia_UCG-014_ge
CACGTAAGTTGCGAGCGTTGTTCGGAATTATTGGGCGTAAAGGGCATGTAGGCGGATATGCAAGCTTGGTGTGAAATTCTGGGGCTTAACTCCAGAACTGCGTTGAGAACTGCATAACTAGAGTAACTGAGGGGCAGCCGGAATTCCAGGTGTAGGGGTGAAATCTGTAGATATCTGGAAGAACACCAATGGCGAAGGCAGGCTACCAGCAGATTACTGACGCTGAGGTGCGAAGGTGCGGGGAGCAAACAGG	2.03482	1.59706e-09	Bacteria	Spirochaetota	Spirochaetia	Spirochaetales	Spirochaetaceae	Treponema
TACGTAGGTGGCGAGCGTTATCCGGATTTACTGGGTGTAAAGGGTGTGTAGGCGGAGAGACAAGTCAGGTGTGAAAATTATGGGCTCAACTCATAACTTGCGCCTGAAACTGCCTCCCTTGAGAGTCGGAGGGGTAGATGGAATTCCCGGTGTAGCGGTGAAATGCGTAGATATCGGGAGGAACACCGGTGGCGAAGGCGGTCTACTGGACGACAACTGACGCTGAGACACGAAAGTGTGGGGAGCAAACAGG	1.6556	0.0161243	Bacteria	Firmicutes	Clostridia	Oscillospirales	UCG-010	UCG-010_ge
TACGGAAGGTCCGGGCGTTATCCGGATTTATTGGGTTTAAAGGGAGCGTAGGCCGTTGTTTAAGCGTGTTGTGAAATGTCCCGGCTCAACCGTGGCACTGCAGCGCGAACTGGACGACTTGAGTGCGCGGAACGTATGCGGAATTTGTGGTGTAGCGGTGAAATGCTTAGATATCACGAAGAACTCCGATTGCGAAGGCAGCATACGGCAGCGCTACTGACGCTGAAGCTCGAAAGCGCGGGTATCGAACAGG	1.63127	2.73549e-28	Bacteria	Bacteroidota	Bacteroidia	Bacteroidales	Prevotellaceae	Prevotellaceae_NK3B31_group
TACGTAGGTGACAAGCGTTGTCCGGATTTACTGGGTGTAAAGGGCGCGCAGGCGGGATAGCAAGTCAGTCGTGAAATACCGGAGCTCAACTCCGGGGCTGCGATTGAAACTGTTATTCTTGAGTATCGGAGAGGAAAGCGGAATTCCCGGTGTAGCGGTGAAATGCGTAGATATCGGGAGGAACACCGGTGGCGAAGGCGGCTTTCTGGACGACAACTGACGCTGAGGCGCGAAAGTGTGGGGAGCAAACAGG	1.52087	9.98247e-13	Bacteria	Firmicutes	Clostridia	Monoglobales	Monoglobaceae	Monoglobus
TACGGAGGATGCGAGCGTTATCCGGATTTATTGGGTTTAAAGGGAGCGCAGGCTGCGAGGCAAGTCAGCGGTCAAATGTCGGGGCTCAACCCCGGCCTGCCGTTGAAACTGTCCTGCTAGAGTTCGAGTGAGGTATGCGGAATGCGTTGTGTAGCGGTGAAATGCATAGATATGACGCAGAACTCCGATTGCGAAGGCAGCATACCAACTCGCGACTGACGCTGAGGCTCGAAAGCGTGGGTATCGAACAGG	1.293	1.21396e-09	Bacteria	Bacteroidota	Bacteroidia	Bacteroidales	Muribaculaceae	Muribaculaceae_ge
TACGGAAGGTCCGGGCGTTATCCGGATTTATTGGGTTTAAAGGGAGCGTAGGCGGGCTATTAAGTCAGCTGTGAAATCCGGCGGCTCAACCGTCGGCCTGCAGTTGATACTGGTGGTCTTGAGTGCGCGCAGGGGCGTTGGAATTCATGGTGTAGCGGTGAAATGCTCAGATATCATGAAGAACTCCGATCGCGAAGGCAGATGCCCGGAGCGCAACTGACGCTGAGGCTCGAAAGTGCGGGTATCAAACAGG	1.1681	3.57612e-16	Bacteria	Bacteroidota	Bacteroidia	Bacteroidales	Prevotellaceae	Alloprevotella
TACGTAGGTGGCGAGCGTTATCCGGAATTACTGGGTGTAAAGGGTGTGTAGGCGGAAAGGCAAGTCAGATGTGAAAATTATGGGCTTAACTCATAACCTGCATTTGAAACTGTTTTTCTTGAGGATGGGAGAGGTAAATGGAATTCCCGGTGTAGCGGTGAAATGCGTAGATATCGGGAGGAACACCAGTGGCGAAGGCGGTTTACTGGACCATTACTGACGCTGAGACACGAAAGCGTGGGGAGCAAACAGG	0.949939	8.55088e-09	Bacteria	Firmicutes	Clostridia	Oscillospirales	UCG-010	UCG-010_ge
TACGGGGGATGCAAGCGTTATCCGGATTTATTGGGTTTAAAGGGTGCGTAGGCGGTCTGTTAAGTCAGCGGTGAAATTTAGGGGCTCAACCTCTACCGTGCCGTTGATACTGGCAGTCTGGAATGCGGATGCCGTGGGAGGAATGTGTGGTGTAGCGGTGAAATGCATAGATATCACACAGAACACCGATTGCGAAGGCATCTCACGAATCCGCTATTGACGCTGATGCACGAAAGCGTGGGGATCAAACAGG	0.911387	2.30492e-05	Bacteria	Bacteroidota	Bacteroidia	Bacteroidales	Rikenellaceae	Rikenellaceae_RC9_gut_group
TACGGAGGATGCGAGCGTTATCCGGATTTATTGGGTTTAAAGGGAGCGCAGGCTGCGAGGCAAGTCAGCGGTCAAATGTCGGGGCTCAACCCCGGCCTGCCGTTGAAACTGTCTTGCTAGAGTTCGAGTGAGGTATGCGGAATGCGTTGTGTAGCGGTGAAATGCATAGATATGACGCAGAACTCCGATTGCGAAGGCAGCATACCAACTCGCGACTGACGCTGAGGCTCGAAAGCGTGGGTATCGAACAGG	0.851427	9.74438e-13	Bacteria	Bacteroidota	Bacteroidia	Bacteroidales	Muribaculaceae	Muribaculaceae_ge
TACGTAGGTGGCAAGCGTTGTCCGGAATTACTGGGTGTAAAGGGAGCGCAGGCGGGACAGCAAGTTGGATGTGAAATACCGAGGCTCAACCTCGGAGCTGCATCCAAAACTGTTGTTCTTGAGTGAAGTAGAGGTAGGCGGAATTCCGAGTGTAGCGGTGAAATGCGTAGATATTCGGAGGAACACCAGTGGCGAAGGCGGCCTACTGGGCTTTAACTGACGCTGAGGCTCGAAAGCATGGGGAGCAAACAGG	0.83975	0.00101322	Bacteria	Firmicutes	Clostridia	Oscillospirales	Oscillospirales_fa	Oscillospirales_ge
TACGGAAGGTCCGGGCGTTATCCGGATTTATTGGGTTTAAAGGGAGCGTAGGCCGGAGATTAAGCGTGTTGTGAAATGTAGACGCTCAACGTCTGCACTGCAGCGCGAACTGGTTTCCTTGAGTACGCGCAAAGTGGGCGGAATTCGTGGTGTAGCGGTGAAATGCTTAGATATCACGAAGAACTCCGATTGCGAAGGCAGCTCACTGGAGCGCAACTGACGCTGAAGCTCGAAAGTGCGGGTATCGAACAGG	0.836894	0.0345709	Bacteria	Bacteroidota	Bacteroidia	Bacteroidales	Prevotellaceae	Prevotella
TACGTAGGTGGCGAGCGTTATCCGGATTTACTGGGTGTAAAGGGTGTGTAGGCGGGAGAGCAAGTCAGATGTGAAAATTATGGGCTTAACCCATAACCTGCATTTGAAACTGTTCTTCTTGAGAGTCGGAGAGGTAAGTGGAATTCCCAGTGTAGCGGTGAAATGCGTAGATATTGGGAGGAACACCAGTGGCGAAGGCGACTTACTGGACGACAACTGACGCTGAGACACGAAAGCGTGGGGAGCAAACAGG	0.809013	6.28236e-91	Bacteria	Firmicutes	Clostridia	Oscillospirales	UCG-010	UCG-010_ge
TACGTAGGTGACAAGCGTTGTCCGGATTTACTGGGTGTAAAGGGCGTGTAGGCGGGATAGCAAGTCAGTCGTGAAATACCGAGGCTCAACTTCGGGGCTGCGATTGAAACTGTTATTCTTGAGTATCGGAGAGGAAAGCGGAATTCCCAGTGTAGCGGTGAAATGCGTAGATATTGGGAGGAACACCAGTGGCGAAGGCGGCTTTCTGGACGACAACTGACGCTGAGGCGCGAAAGTGTGGGGAGCAAACAGG	0.805915	8.22795e-233	Bacteria	Firmicutes	Clostridia	Monoglobales	Monoglobaceae	Monoglobus
TACGTAGGTGGCGAGCGTTATCCGGATTTACTGGGTGTAAAGGGTGTGTAGGCGGGGAGGCAAGTCAGATGTGAAAACTATGGGCTCAACTCATAGCTTGCATTTGAGACTGTTTCTCTTGAGGATGGGAGAGGTAAATGGAATTCCCGGTGTAGCGGTGAAATGCGTAGATATCGGGAGGAACACCAGTGGCGAAGGCGGTTTACTGGACCATTACTGACGCTGAGACACGAAAGCGTGGGGAGCAAACAGG	0.736457	0.000873423	Bacteria	Firmicutes	Clostridia	Oscillospirales	UCG-010	UCG-010_ge
TACGTAGGTGGCGAGCGTTATCCGGAATTACTGGGTGTAAAGGGTGTGTAGGCGGGCTTGCAAGTCAGATGTGAAAACTATGGGCTTAACCCATAGCCTGCATTTGAAACTGTAGGTCTTGAGAGTGGGAGAGGTAAACGGAATTCCGAGTGTAGCGGTGAAATGCGTAGATATTCGGAGGAACACCGGTGGCGAAGGCGGTTTACTGGACCATTACTGACGCTGAGACACGAAAGCGTGGGGAGCAAACAGG	0.733297	0.00440402	Bacteria	Firmicutes	Clostridia	Oscillospirales	UCG-010	UCG-010_ge
TACGGAGGATCCGAGCGTTATCCGGATTTATTGGGTTTAAAGGGTGCGTAGGCGGGAGATCAAGTCAGTGGTGAAATGGTGTGGCTCAACCATAGCATTGCCGTTGAAACTGGTTTTCTTGAGTGTAAATGAGGTAAGCGGAATGTGTCGTGTAGCGGTGAAATGCATAGATATGACACAGAACTCCAATTGCGAAGGCAGCTTACTGGGATACAACTGACGCTGAGGCACGAAAGCGTGGGGATCAAACAGG	0.719924	0.00125359	Bacteria	Bacteroidota	Bacteroidia	Bacteroidales	Paludibacteraceae	uncultured
TACGTATGGTGCAAGCGTTATCCGGATTTACTGGGTGTAAAGGGAGCGTAGACGGTTGTGCAAGTCTGATGTGAAAACCCGGGGCTCAACCCCGGGACTGCATTGGAAACTGTGCAACTAGAGTGCCGGAGAGGTAAGCGGAATTCCTAGTGTAGCGGTGAAATGCGTAGATATTAGGAGGAACACCAGTGGCGAAGGCGGCTTACTGGACGGTAACTGACGTTGAGGCTCGAAAGCGTGGGGAGCAAACAGG	0.706915	0.0326207	Bacteria	Firmicutes	Clostridia	Lachnospirales	Lachnospiraceae
TACGGAGGATGCGAGCGTTATCCGGATTTATTGGGTTTAAAGGGAGCGTAGACGGGAGATTAAGTCAGCTGTGAAAGTTTGAGGCCCAACCTTAAAATTGCAGTTGATACTGGTTTCCTTGAGTGCGGTTGAGGTGTGTGGAATTCGTGGTGTAGCGGTGAAATGCTTAGATATCACGAAGAACTCCGATTGCGAAGGCAGCACACTAAGCCGTAACTGACGTTGAGGCTCGAAAGTGTGGGTATCAAACAGG	0.64486	0.036991	Bacteria	Bacteroidota	Bacteroidia	Bacteroidales	Bacteroidaceae	Bacteroides
TACGTAGGTGGCAAGCGTTGTCCGGAATTACTGGGTGTAAAGGGAGCGCAGGCGGGACTGCAAGTTGGATGTGAAATACCGGGGCTCAACCCCGGGGCTGCATCCAAAACTGTAGTTCTTGAGTGAAGTAGAGGTAGGCGGAATTCCGAGTGTAGCGGTGAAATGCGTAGAGATTCGGAGGAACACCAGTGGCGAAGGCGGCCTACTGGGCTTTAACTGACGCTGAGGCTCGAAAGTGTGGGGAGCAAACAGG	0.603135	0.0181653	Bacteria	Firmicutes	Clostridia	Oscillospirales	Oscillospirales_fa	Oscillospirales_ge
TACGGGGGATGCAAGCGTTATCCGGATTTATTGGGTTTAAAGGGTGCGTAGGCGGTCTGTTAAGTCAGCGGTGAAATTTAGGGGCTCAACCTCTACCGTGCCGTTGATACTGGCAGGCTGGAATGCGGATGCCGTGGGAGGAATGTGTGGTGTAGCGGTGAAATGCATAGATATCACACAGAACACCGATTGCGAAGGCATCTCACGAATCCGCAATTGACGCTGATGCACGAAAGCGTGGGGATCAAACAGG	0.565118	0.0178022	Bacteria	Bacteroidota	Bacteroidia	Bacteroidales	Rikenellaceae	Rikenellaceae_RC9_gut_group
TACGGAGGATCCAAGCGTTATCCGGATTTATTGGGTTTAAAGGGTGCGTAGGCGGTTTGGTAAGTTAGAGGTGAAATTTCAGGGCTCAACCTTGACATTGCCTCTAATACTGTCGAACTAGAGAGTAGTTGCTGTGGGCGGAATGTATGGTGTAGCGGTGAAATGCTTAGAGATCATACAGAACACCGATTGCGAAGGCAGCTCACAAAACTATATCTGACGTTGAGGCACGAAAGCGTGGGTAGCAAACAGG	0.532025	0.0226794	Bacteria	Bacteroidota	Bacteroidia	Bacteroidales	Rikenellaceae	Alistipes
TACGTAGGGAGCGAGCGTTATCCGGATTTATTGGGTGTAAAGGGTGCGTAGACGGGAAATTAAGTTAGTTGTGAAATCCCTCGGCTTAACTGAGGAACTGCAACTAAAACTGGTTTTCTTGAGTGCTGGAGAGGAAAGTGGAATTCCTAGTGTAGCGGTGAAATGCGTAGATATTAGGAGGAACACCAGTGGCGAAGGCGACTTTCTGGACAGTAACTGACGTTGAGGCACGAAAGTGTGGGGAGCAAACAGG	0.513571	0.000447192	Bacteria	Firmicutes	Clostridia	Clostridia_UCG-014	Clostridia_UCG-014_fa	Clostridia_UCG-014_ge
TACGGAAGGTCCGGGCGTTATCCGGATTTATTGGGTTTAAAGGGAGCGTAGGCCGGAGATTAAGCGTGTTGTGAAATGTAGTGGCTCAACCTCTGCACTGCAGCGCGAACTGGTCTTCTTGAGTACGCACAACGTGGGCGGAATTCGTGGTGTAGCGGTGAAATGCTTAGATATCACGAAGAACTCCGATTGCGAAGGCAGCTCACGGGAGCGCAACTGACGCTGAAGCTCGAAAGTGCGGGTATCGAACAGG	0.507202	0.0140534	Bacteria	Bacteroidota	Bacteroidia	Bacteroidales	Prevotellaceae	Prevotella
TACGGAGGATGCGAGCGTTATCCGGATTTATTGGGTTTAAAGGGTGCGTAGGCGGCGCGTCAAGCCGGTGGTAAAATTGCGGGGCTCAACCCCGTATAGCCATCGGAACTGGCGTGCTTGAGTGGAGAAGAAGTATGCGGAATGCGAGGTGTAGCGGTGAAATGCATAGATATCGCGCAGAACTCCGATTGCGAAGGCAGCGTACTATTCTCCAACTGACGCTGAGGCACGAAAGCGTGGGGATCGAACAGG	0.440622	0.0181887	Bacteria	Bacteroidota	Bacteroidia	Bacteroidales	Muribaculaceae	Muribaculaceae_ge
TACGGAGGATGCGAGCGTTATCCGGATTTATTGGGTTTAAAGGGTGCGTAGGCGGGTCGTTAAGTCAGTGGTCAAATCGGGAGGCTCAACCTCCTTCCGCCATTGAAACTGGCGACCTCGAGTGGGCGAGAAGTATGCGGAATGCGTAGTGTAGCGGTGAAATGCATAGATATTACGCAGAACTCCGATTGCGAAGGCAGCATACCGGCGCCCAACTGACGCTGAAGCACGAAAGCGTGGGTATCGAACAGG	0.439799	0.0181653	Bacteria	Bacteroidota	Bacteroidia	Bacteroidales	Muribaculaceae
TACGTAGGTGGCAAGCGTTGTCCGGAATTACTGGGTGTAAAGGGTGCGCAGGCGGGACTGCAAGTTGGATGTGAAATACCGAGGCTTAACCTCGGAGCTGCATCCAAAACTGTAGTTCTTGAGTGAAGTAGAGGTAAGCGGAATTCCGAGTGTAGCGGTGAAATGCGTAGATATTCGGAGGAACACCAGTGGCGAAGGCGGCTTACTGGGCTTTAACTGACGCTGAGGCACGAAAGCATGGGGAGCAAACAGG	0.391337	0.0226794	Bacteria	Firmicutes	Clostridia	Oscillospirales	Oscillospirales_fa	Oscillospirales_ge
TACGTAGGTGGCAAGCGTTATCCGGATTTACTGGGTGTAAAGGGTGTGTAGGCGGGATGGTAAGTCAGATGTGAAAATTACGGGCTCAACTCGTAACCTGCATTTGAAACTGCTGTTCTTGAGGGTCGGAGAGGTAGACGGAATTCCTGGTGTAGCGGTGAAATGCGTAGATATCAGGAGGAACACCGGTGGCGAAGGCGGTCTACTGGACGATTACTGACGCTGAGACACGAAAGCGTGGGGAGCAAACAGG	0.380281	0.0181653	Bacteria	Firmicutes	Clostridia	Oscillospirales	UCG-010	UCG-010_ge
AACGTAGGTCACAAGCGTTGTCCGGAATTACTGGGTGTAAAGGGAGCGCAGGCGGGAGAACAAGTTGGAAGTGAAATCCATGGGCTCAACCCATGAACTGCTTTCAAAACTGTTTTTCTTGAGTAGTGCAGAGGTAGGCGGAATTCCCGGTGTAGCGGTGGAATGCGTAGATATCGGGAGGAACACCAGTGGCGAAGGCGGCCTACTGGGCACCAACTGACGCTGAGGCTCGAAAGTGTGGGTAGCAAACAGG	0.366949	0.0226794	Bacteria	Firmicutes	Clostridia	Oscillospirales	Ruminococcaceae	Faecalibacterium
CACCGGCAGCTCTAGTGGTAGCAATTTTTATTGGGCCTAAAGCGTCCGTAGCCGGTTTAATAAGTCTCTGGTGAAATCCTGTAGCTTAACTGTGGGAATTGCTGGAGATACTATTAGACTTGAGACCGGGAGAGGTTAGAGGTACTCCCAGGGTAGAGGTGAAATTCTGTAATCCTGGGAGGACCGCCTGTTGCGAAGGCGTCTAACTGGAACGGTTCTGACGGTGAGGGACGAAAGTTAGGGGCGCGAACCGG	0.354694	0.00169459	Archaea	Euryarchaeota	Methanobacteria	Methanobacteriales	Methanobacteriaceae	Methanobrevibacter
TACGTAGGATGCAAGCGTTATCCGGAATGACTGGGCGTAAAGGGTGCGTAGGCGGTTTATCAAGTTGGTAGCGTAATTCCGGGGCTCAACTTCGGAACTACTACCAAAACTGGTAGGCTTGAGTGCGGCAGGGGTATGTGGAATTCCTAGTGTAGCGGTGGAATGCGTAGATATTAGGAGGAACACCGGAGGCGAAAGCGACATACTGGGCCGTAACTGACGCTGAGGCACGAAAGCGTGGGGAGCAAACAGG	0.351265	0.0226794	Bacteria	Firmicutes	Clostridia	Clostridia_vadinBB60_group	Clostridia_vadinBB60_group_fa	Clostridia_vadinBB60_group_ge
TACGTAGGGAGCAAGCGTTATCCGGATTTATTGGGTGTAAAGGGTGCGTAGACGGGAAAATAAGTTAGTTGTGAAATCCCTCGGCTTAACTGAGGAACTGCAACTAAAACTGTTTTTCTTGAGTACTGGAGAGGAAAGTGGAATTCCTAGTGTAGCGGTGAAATGCGTAGATATTAGGAGGAACACCAGTGGCGAAGGCGACTTTCTGGACAGAAACTGACGTTGAGGCACGAAAGTGTGGGGAGCAAACAGG	0.344008	0.000207041	Bacteria	Firmicutes	Clostridia	Clostridia_UCG-014	Clostridia_UCG-014_fa	Clostridia_UCG-014_ge
TACGTAGGTGGCAAGCGTTATCCGGAATTACTGGGTGTAAAGGGAGCGCAGGCGGGATAGCAAGTCAGCGGTGAAATTTATGGGCTCAACCCATAAACTGCCGTTGAAACTGTTATTCTTGAGTGGAGTAGAGGCAGGCGGAATTCCGAGTGTAGCGGTGAAATGCGTAGATATTCGGAGGAACACCAGTGGCGAAGGCGGCCTGCTGGGCTCTAACTGACGCTGAGGCTCGAAAGTGTGGGGAGCAAACAGG	0.291018	1.9189e-154	Bacteria	Firmicutes	Clostridia	Oscillospirales	Oscillospirales_fa	Oscillospirales_ge
TACGTAGGTTGCAAGCGTTGTCCGGATTTACTGGGTGTAAAGGGCGTGTAGGCGGAGATGCAAGTTGGGAGTGAAATCCCGGGGCTCAACCCCGGAACTGCTTTCAAAACTGTATCCCTTGAGTATCGGAGAGGCAAGCGGAATTCCTAGTGTAGCGGTGAAATGCGTAGATATTAGGAGGAACACCAGTGGCGAAGGCGGCTTGCTGGACGACAACTGACGCTGAGGCGCGAAAGCGTGGGGAGCAAACAGG	0.276075	0.00851833	Bacteria	Firmicutes	Clostridia	Oscillospirales	Oscillospiraceae	UCG-005
TACGTAGGGGGCAAGCGTTATCCGGATTTACTGGGTGTAAAGGGAGCGTAGACGGTTTGGCAAGTCTGAAGTGAAAGCCCGGGGCTCAACCCCGGGACTGCTTTGGAAACTGTCAGACTAGAGTGCAGGAGAGGTAAGCGGAATTCCTAGTGTAGCGGTGAAATGCGTAGATATTAGGAGGAACACCAGTGGCGAAGGCGGCTTACTGGACTGTAACTGACGTTGAGGCTCGAAAGCGTGGGGAGCAAACAGG	-0.161188	7.49405e-112	Bacteria	Firmicutes	Clostridia	Lachnospirales	Lachnospiraceae	Lachnospiraceae_FCS020_group
TACGGAGGATGCGAGCGTTATCCGGATTTATTGGGTTTAAAGGGAGCGTAGACGGGATGTTAAGTCAGTTGTGAAAGGCTTCGGCTCAACCGCAGCACTGCAGTTGATACTGGCGTCCTTGAGTCCGTTTGAGGTATGTGGAATTCGTGGTGTAGCGGTGAAATGCTTAGATATCACGAAGAACTCCTATTGCGAAGGCAGCATACTAAGCCGGAACTGACGTTGAGGCTCGAAAGTGTGGGTATCAAACAGG	-0.259164	2.4e-16	Bacteria	Bacteroidota	Bacteroidia	Bacteroidales	Prevotellaceae	Prevotellaceae_UCG-004
TACGTAGGTTGCAAGCGTTGTCCGGATTTACTGGGTGTAAAGGGCGTGTAGGCGGAGATGCAAGTTGGGAGTGAAATGCAGGGGCTCAACCCCTGAACTGCTTTCAAAACTGTATCCCTTGAGTATCGGAGAGGCAAGCGGAATTCCTAGTGTAGCGGTGAAATGCGTAGATATTAGGAGGAACACCAGTGGCGAAGGCGGCTTGCTGGACGACAACTGACGCTGAGGCGCGAAAGCGTGGGGAGCAAACAGG	-0.29207	9.71457e-06	Bacteria	Firmicutes	Clostridia	Oscillospirales	Oscillospiraceae	UCG-005
TACGTAGGTGGCAAGCGTTGTCCGGATTTACTGGGTGTAAAGGGTGCGCAGGCGGGACTGCAAGTTGGATGTGAAATACCGGGGCTCAACCCCGGGGCTGCATCCAAAACTGTAGTTCTTGAGTGAAGTAGAGGTAAGCGGAATTCCGAGTGTAGCGGTGAAATGCGTAGATATTCGGAGGAACACCAGTGGCGAAGGCGGCTTACTGGGCTTTAACTGACGCTGAGGCACGAAAGCATGGGTAGCAAACAGG	-0.299461	0.0423708	Bacteria	Firmicutes	Clostridia	Oscillospirales	Oscillospirales_fa	Oscillospirales_ge
TACGGAGGATGCGAGCGTTATCCGGATTTATTGGGTTTAAAGGGAGCGTAGACGGGGGATTAAGTCAGTTGTGAAAGGCTGCGGCTCAACCGCAGCACTGCAGTTGATACTGGTTTCCTTGAGTGCGGTTGAGGTGTATGGAATTCGTGGTGTAGCGGTGAAATGCTTAGATATCACGAAGAACTCCGATTGCGAAGGCAGTACACTAAGCCGTAACTGACGTTGAGGCTCGAAAGTGTGGGTATCAAACAGG	-0.343888	0.000369134	Bacteria	Bacteroidota	Bacteroidia	Bacteroidales	Bacteroidaceae	Bacteroides
TACGTAGGGGGCAAGCGTTATCCGGATTTACTGGGTGTAAAGGGAGCGTAGGTGGCCAGACAAGTCAGATGTGAAAACCCGGGGCTTAACCCCGGGACTGCATTTGAAACTGTCCGGCTTGAGTGCAGGAGAGGTAAGTGGAATTCCTAGTGTAGCGGTGAAATGCGTAGATATTAGGAGGAACACCAGTGGCGAAGGCGGCTTACTGGACTGTAACTGACACTGAGGCTCGAAAGCGTGGGGAGCAAACAGG	-0.366388	0.00580743	Bacteria	Firmicutes	Clostridia	Lachnospirales	Lachnospiraceae
TACGTAGGGGGCAAGCGTTATCCGGATTTACTGGGTGTAAAGGGTGCGTAGGTGGTATGGCAAGTCAGAAGTGAAAACCCGGGGCTCAACCCCGTGGATTGCTTTTGAAACTGTCAGACTAGAGTACCGGAGAGGTAAGCGGAATTCCTAGTGTAGCGGTGAAATGCGTAGATATTAGGAGGAACACCAGTGGCGAAGGCGGCTTACTGGACGGTAACTGACACTGAGGCACGAAAGCGTGGGGAGCAAACAGG	-0.395849	0.0280332	Bacteria	Firmicutes	Clostridia	Lachnospirales	Lachnospiraceae	Coprococcus
TACGTAGGTGGCAAGCGTTGTCCGGATTTACTGGGTGTAAAGGGCGTGTAGGCGGGCTGATAAGTCAGATGTGAAATACCGGGGCTTAACCCCGGGGCTGCATTTGAAACTGTCAGTCTTGAGTGTCGGAGAGGTAAGCGGAATTCCTAGTGTAGCGGTGAAATGCGTAGATATTAGGAGGAACACCAGTGGCGAAGGCGGCTTACTGGACGATAACTGACGCTGAGGCGCGAAAGCGTGGGTAGCAAACAGG	-0.40957	0.0327264	Bacteria	Firmicutes	Clostridia	Monoglobales	Monoglobaceae	Monoglobus
TACGGGGGATGCAAGCGTTATCCGGATTTATTGGGTTTAAAGGGTGCGTAGGCGGTGAATTAAGTCAGCGGTGAAATTTAGGGGCTCAACCTCTACCGTGCCGTTGATACTGGTTCGCTAGAATGCGGATGCCGTGGGAGGAATGTGTGGTGTAGCGGTGAAATGCATAGATATCACACAGAACACCGATTGCGAAGGCATCTCACGAATCCGCGATTGACGCTGAGGCACGAAAGCGTGGGGATCAAACAGG	-0.432112	0.0402927	Bacteria	Bacteroidota	Bacteroidia	Bacteroidales	Rikenellaceae	Rikenellaceae_RC9_gut_group
TACGGAGGATCCAAGCGTTATCCGGATTTATTGGGTTTAAAGGGTGCGTAGGCGGTTTGATAAGTTAGAGGTTAAATGTCGGGGCTCAACTCCGGCCTGCCTCTAATACTGTTGGACTAGAGAGTAGATGCGGTAGGCGGAATGTATGGTGTAGCGGTGAAATGCGTAGAGATCATACAGAACACCGATTGCGAAGGCAGCTTACCAAACTATATCTGACGTTGAGGCACGAAAGCGTGGGTAGCAAACAGG	-0.447001	0.0161243	Bacteria	Bacteroidota	Bacteroidia	Bacteroidales	Rikenellaceae	Alistipes
TACGTAGGTGGCAAGCGTTGTCCGGATTTACTGGGTGTAAAGGGTGCGCAGGCGGGACTGCAAGTTGGATGTGAAATACCGAGGCTCAACCTCGGGGCTGCATCCAAAACTGTAGTTCTTGAGTGAAGTAGAGGTAAGCGGAATTCCGAGTGTAGCGGTGAAATGCGTAGATATTCGGAGGAACACCAGTGGCGAAGGCGGCTTACTGGGCTTTAACTGACGCTGAGGCACGAAAGCATGGGTAGCAAACAGG	-0.451273	0.000184746	Bacteria	Firmicutes	Clostridia	Oscillospirales	Oscillospirales_fa	Oscillospirales_ge
TACGTAGGTTGCAAGCGTTGTCCGGAATTACTGGGTGTAAAGGGCGTGTAGGCGGAGGTGCAAGTTGGGAGTGAAATCCATGGGCTCAACCCATGAACTGCTTTCAAAACTGCATCCCTTGAGTATCGGAGAGGCAAGCGGAATTCCTAGTGTAGCGGTGAAATGCGTAGATATTAGGAGGAACACCAGTGGCGAAGGCGGCTTGCTGGACGACAACTGACGCTGAGGCGCGAAAGCGTGGGGAGCAAACAGG	-0.468982	8.32368e-195	Bacteria	Firmicutes	Clostridia	Oscillospirales	Oscillospiraceae	UCG-005
TACGTAGGTGGCAAGCGTTGTCCGGATTTACTGGGTGTAAAGGGTGCGCAGGCGGGACTGCAAGTTGGATGTGAAATACCGAGGCTCAACCTCGGGGCTGCATCCAAAACTGTAGTTCTTGAGTGGAGTAGAGGCAAGCGGAATTCCGAGTGTAGCGGTGAAATGCGTAGATATTCGGAGGAACACCAGTGGCGAAGGCGGCTTGCTGGGCTCTAACTGACGCTGAGGCACGAAAGCATGGGGAGCAAACAGG	-0.476487	4.01959e-06	Bacteria	Firmicutes	Clostridia	Oscillospirales	Oscillospirales_fa	Oscillospirales_ge
TACGTAGGATGCAAGCGTTATCCGGAATGACTGGGCGTAAAGGGTGCGTAGGCGGTTTGCCAAGTTGGTAGCGTAATTCCGGGGCTCAACTCCGGAACTACTACCAAAACTGGTAGGCTTGAGTGCGGCAGGGGTAAGTGGAATTCCTAGTGTAGCGGTGGAATGCGTAGATATTAGGAGGAACACCGGTGGCGAAAGCGACTTACTGGGCCGTAACTGACGCTGAGGCACGAAAGCGTGGGGAGCAAACAGG	-0.501584	0.00643742	Bacteria	Firmicutes	Clostridia	Clostridia_vadinBB60_group	Clostridia_vadinBB60_group_fa	Clostridia_vadinBB60_group_ge
TACGTAGGGGGCAAGCGTTATCCGGATTTACTGGGTGTAAAGGGAGCGTAGACGGCTTTGCAAGTCTGAAGTGAAAGCCCGGGGCTCAACCCCGGGACTGCTTTGGAAACTGTAGAGCTAGAGTGCAGGAGAGGTAAGTGGAATTCCTAGTGTAGCGGTGAAATGCGTAGATATTAGGAGGAACACCAGTGGCGAAGGCGTCTTACTGGACTGTAACTGACGTTGAGGCTCGAAAGCGTGGGGAGCAAACAGG	-0.525414	0.0236676	Bacteria	Firmicutes	Clostridia	Lachnospirales	Lachnospiraceae
TACGGAGGATGCGAGCGTTATCCGGATTTATTGGGTTTAAAGGGAGCGTAGACGGGAGATTAAGTCAGCTGTGAAAGTTTGAGGCCCAACCTTAAAATTGCAGTTGATACTGGTTTCCTTGAGTGCGGTTGAGGTGTATGGAATTCGTGGTGTAGCGGTGAAATGCTTAGATATCACGAAGAACTCCGATTGCGAAGGCAGTACACTAAGCCGTAACTGACGTTGAGGCTCGAAAGTGTGGGTATCAAACAGG	-0.525841	0.0310601	Bacteria	Bacteroidota	Bacteroidia	Bacteroidales	Bacteroidaceae	Bacteroides
TACGTAGGGGGCAAGCGTTATCCGGATTTACTGGGTGTAAAGGGAGCGTAGACGGTTGTGCAAGTCTGATGTGAAAGCCCGGTGCTCAACGCCGGGACTGCATTGGAAACTGTATAACTGGAGTGCAGGAGAGGTAAGCGGAATTCCTAGTGTAGCGGTGAAATGCGTAGATATTAGGAGGAACACCAGTGGCGAAGGCGGCTTACTGGACTGTAACTGACGTTGAGGCTCGAAAGCGTGGGGAGCAAACAGG	-0.540119	0.0356816	Bacteria	Firmicutes	Clostridia	Lachnospirales	Lachnospiraceae	Lachnospiraceae_FCS020_group
TACGTATGGTGCAAGCGTTATCCGGATTTACTGGGTGTAAAGGGAGCGTAGACGGTTGTGTAAGTCTGATGTGAAAACCCGGGGCTCAACCCCGGGACTGCATTGGAAACTATGCAGCTAGAGTGTCGGAGAGGTAAGCGGAATTCCTAGTGTAGCGGTGAAATGCGTAGATATTAGGAGGAACACCAGTGGCGAAGGCGGCTTACTGGACGATAACTGACGTTGAGGCTCGAAAGCGTGGGGAGCAAACAGG	-0.563787	2.37339e-83	Bacteria	Firmicutes	Clostridia	Lachnospirales	Lachnospiraceae	Coprococcus
TACGTAGGTGGCAAGCGTTGTCCGGATTTACTGGGTGTAAAGGGTGCGCAGGCGGGACTGCAAGTTGGATGTGAAATACCGAGGCTTAACCTCGGGGCTGCATCCAAAACTGTAGTTCTTGAGTGAAGTAGAGGTAAGCGGAATTCCGAGTGTAGCGGTGAAATGCGTAGATATTCGGAGGAACACCAGTGGCGAAGGCGGCTTACTGGGCTTTAACTGACGCTGAGGCACGAAAGCATGGGTAGCAAACAGG	-0.584558	6.77509e-05	Bacteria	Firmicutes	Clostridia	Oscillospirales	Oscillospirales_fa	Oscillospirales_ge
TACGGGGGATGCAAGCGTTATCCGGATTTATTGGGTTTAAAGGGTGCGTAGGCGGTGAATTAAGTCAGCGGTGAAATTTAGGGGCTCAACCTCTACCGTGCCGTTGATACTGGTTCGCTGGAATGCGGATGCCGTGGGAGGAATGTGTGGTGTAGCGGTGAAATGCATAGATATCACACAGAACACCGATTGCGAAGGCATCTCACGAATCCGCGATTGACGCTGAGGCACGAAAGCGTGGGGATCAAACAGG	-0.593829	0.000304769	Bacteria	Bacteroidota	Bacteroidia	Bacteroidales	Rikenellaceae	Rikenellaceae_RC9_gut_group
TACGGAAGATGCGAGCGTTATCCGGATTTATTGGGTTTAAAGGGAGCGTAGGCGGACTTTTAAGTCAGCGGTAAAATCGTGCGGCTCAACCGTGCCCTGCCGTTGAAACTGGTAGTCTTGAGTGTACACAGGGCAGGTGGAATTTGTGGTGTAGCGGTGAAATGCTTAGATATCACGAGGAACTCCGATCGCGAAGGCATCCTGCCGGGGTACGACTGACGCTGAGGCTCGAAAGTGTGGGTATCAAACAGG	-0.610516	0.00557708	Bacteria	Bacteroidota	Bacteroidia	Bacteroidales	Prevotellaceae
TACGGAGGATGCGAGCGTTATCCGGATTTATTGGGTTTAAAGGGTGCGTAGGCGGCATATCAAGTCAGCGGTTAAATGTCGGGGCTCAACCTCGGCCTGCCGTTGAAACTGATGAGCTAGAGAGGATGAGAAGTATGCGGAATGCGTGGTGTAGCGGTGAAATGCATAGATATCACGCAGAACTCCGATTGCGAAGGCAGCATGCCGGCATCTATCTGACGCTGAGGCACGAAAGCGTGGGGATCGAACAGG	-0.619205	0.0356816	Bacteria	Bacteroidota	Bacteroidia	Bacteroidales	Muribaculaceae	Muribaculaceae_ge
TACGGAAGATGCGAGCGTTATCCGGATTTATTGGGTTTAAAGGGAGCGTAGGCGGGTTTTTAAGCCAGCTGTGAAAGTTTGCGGCTCAACCGTAAAATTGCAGTTGGAACTGGAGACCTTGAGTGTGCATAAGGCGGATGGAATTCGTGGTGTAGCGGTGAAATGCTTAGATATCACGAAGAACTCCGATTGCGAAGGCAGTCCGCTGGGGCACTACTGACGCTGAGGCTCGAAAGTGCGGGTATCAAACAGG	-0.637993	0.0446563	Bacteria	Bacteroidota	Bacteroidia	Bacteroidales	Prevotellaceae	Prevotellaceae_UCG-004
TACGGGGGGTGCGAGCGTTAATCGGAATAACTGGGCGTAAAGGGCACGTAGGTGGTTATGTAAGTCAGATGTGAAATCCCTGGGCTTAACCTAGGAACTGCATTTGAAACTGTATAACTAGAGTACTGTAGAGGGAGGTAGAATTCCAGGTGTAGCGGTGAAATGCGTAGATATCTGGAGGAATACCGGTGGCGAAGGCGGCCTCCTGGACAGAGACTGACGCTGAGGTGCGAAAGCGTGGGGAGCAAACAGG	-0.655762	0.0226794	Bacteria	Proteobacteria	Gammaproteobacteria	Aeromonadales	Succinivibrionaceae	Ruminobacter
TACGTAGGGGGCAAGCGTTATCCGGATTTACTGGGTGTAAAGGGAGCGTAGACGGTGAAGCAAGTCTGAAGTGAAATACCCGGGCTCAACCCGGGAACTGCTTTGGAAACTGTTTTACTAGAGTGCTGGAGAGGCAAGCGGAATTCCTAGTGTAGCGGTGAAATGCGTAGATATTAGGAGGAACACCAGTGGCGAAGGCGGCTTGCTGGACAGTAACTGACGTTGAGGCTCGAAAGCGTGGGGAGCAAACAGG	-0.688153	3.5754e-05	Bacteria	Firmicutes	Clostridia	Lachnospirales	Lachnospiraceae	uncultured
TACGTAGGTGGCAAGCGTTGTCCGGATTTACTGGGTGTAAAGGGTGCGCAGGCGGGACTGCAAGTTGGATGTGAAACTCCGAGGCTCAACCTCGGAACTGCATCCAAAACTGTAGTTCTTGAGTGGAGTAGAGGTAAGCGGAATTCCGAGTGTAGCGGTGAAATGCGTAGATATTCGGAGGAACACCAGTGGCGAAGGCGGCTTACTGGGCTCTAACTGACGCTGAGGCACGAAAGTGTGGGTAGCAAACAGG	-0.69368	0.0229028	Bacteria	Firmicutes	Clostridia	Oscillospirales	Oscillospirales_fa	Oscillospirales_ge
TACGTATGGTGCAAGCGTTATCCGGATTTACTGGGTGTAAAGGGAGCGCAGGCGGTACGGCAAGTCTGATGTGAAAGCCCGGGGCTCAACCCCGGTACTGCATTGGAAACTGTCGGACTGGAGTGTCGGAGGGGTAAGCGGAATTCCTAGTGTAGCGGTGAAATGCGTAGATATTAGGAGGAACACCGGTGGCGAAGGCGGCTTACTGGACGATCACTGACGCTGAGGCTCGAAAGCGTGGGGAGCAAACAGG	-0.737154	0.00230999	Bacteria	Firmicutes	Clostridia	Lachnospirales	Lachnospiraceae	Roseburia
TACGTAGGGGGCAAGCGTTGTCCGGAATGATTGGGCGTAAAGGGCGCGTAGGCGGCTCGGTAAGTCTGAAGTGAAAGTCCTGCTTTCAAGGTGGGAATTGCTTTGGATACTGTCGAGCTTGAGTGCAGGAGAGGTAAGTGGAATTCCCAGTGTAGCGGTGAAATGCGTAGAGATTGGGAGGAACACCAGTGGCGAAGGCGACTTACTGGACTGTAACTGACGCTGAGGCGCGAAAGTGTGGGGAGCAAACAGG	-0.739234	4.35088e-09	Bacteria	Firmicutes	Clostridia	Christensenellales	Christensenellaceae	Christensenellaceae_R-7_group
TACGTAGGTGGCGAGCGTTATCCGGAATTACTGGGTGTAAAGGGTGTGTAGGCGGGGAGGCAAGTCAGATGTGAAATGTATGGGCTCAACTCATGCACTGCGTCTGAAACTGTCTCTCTTGAGAGTGGGAGAGGTAAACGGAATTCCCGGTGTAGCGGTGAAATGCGTAGATATCGGGAGGAACACCAGTGGCGAAGGCGGTTTACTGGACCATTACTGACGCTGAGACACGAAAGCGTGGGGAGCAAACAGG	-0.813803	0.000147917	Bacteria	Firmicutes	Clostridia	Oscillospirales	UCG-010	UCG-010_ge
TACGGAGGATGCGAGCGTTATCCGGATTTATTGGGTTTAAAGGGAGCGCAGACGGGATGTTAAGTCAGCTGTGAAAGTTTGCGGCTCAACCGTAAAATTGCAGTTGATACTGGCGTTCTTGAGTGCAGTTGAGGTGTGCGGAATTCGTGGTGTAGCGGTGAAATGCTTAGATATCACGAAGAACTCCTATTGCGAAGGCAGCTCACTAAACTGCAACTGACGTTCATGCTCGAAAGTGTGGGTATCAAACAGG	-0.828242	0.0356816	Bacteria	Bacteroidota	Bacteroidia	Bacteroidales	Bacteroidaceae	Bacteroides
CACGTAAGTTGCGAGCGTTGTTCGGAATTATTGGGCGTAAAGGGCATGTAGGCGGATATGCAAGCTTGGTGTGAAAGGCAGGGGCTTAACTCCTGGACTGCGTTGAGAACTGCATAACTAGAGTAACTGAGGGGCAACCGGAATTCCAGGTGTAGGGGTGAAATCTGTAGATATCTGGAAGAACACCAATGGCGAAGGCAGGTTACCAGCAGATTACTGACGCTGAGGTGCGAAGGTGCGGGGAGCAAACAGG	-0.829679	7.13361e-05	Bacteria	Spirochaetota	Spirochaetia	Spirochaetales	Spirochaetaceae	Treponema
TACGGAAGGTCCGGGCGTTATCCGGATTTATTGGGTTTAAAGGGAGCGTAGGCCGGAAATTAAGCGTGTTGTGAAATGTAGATGCTCAACATCTGCACTGCAGCGCGAACTGGTTTCCTTGAGTACGCACAAAGTGGGCGGAATTCGTGGTGTAGCGGTGAAATGCTTAGATATCACGAAGAACTCCGATTGCGAAGGCAGCTCACTGGAGCGCAACTGACGCTGAAGCTCGAAAGTGCGGGTATCGAACAGG	-0.861812	0.00462729	Bacteria	Bacteroidota	Bacteroidia	Bacteroidales	Prevotellaceae	Prevotella
TACGTAGGTGGCAAGCGTTGTCCGGATTTACTGGGTGTAAAGGGCGTGTAGGCGGGTGAGTAAGTCAGATGTGAAATACCGGGGCTCAACCCCGGGGCTGCATTTGAAACTGCTTATCTTGAGTATCGGAGAGGAAAGCGGAATTCCCAGTGTAGCGGTGAAATGCGTAGATATTGGGAGGAACACCAGTGGCGAAGGCGGCTTTCTGGACGACAACTGACGCTGAGGCGCGAAAGCGTGGGTAGCAAACAGG	-0.891554	4.26026e-73	Bacteria	Firmicutes	Clostridia	Monoglobales	Monoglobaceae	Monoglobus
TACGGAGGATGCGAGCGTTATCCGGATTTATTGGGTTTAAAGGGAGCGTAGACGGGATGTTAAGTCAGTTGTGAAAGGCTGCGGCTCAACCGTAGCACTGCAGTTGATACTGGCGTCCTTGAGTGCGGTTGAGGTATGTGGAATTCGTGGTGTAGCGGTGAAATGCTTAGATATCACGAAGAACTCCGATTGCGAAGGCAGCATACTAAGCCGCTACTGACGTTGAGGCTCGAAAGTGTGGGTATCAAACAGG	-1.01214	4.866e-08	Bacteria	Bacteroidota	Bacteroidia	Bacteroidales	Prevotellaceae	Prevotellaceae_UCG-004
TACGTAGGTGGCAAGCGTTGTCCGGATTTACTGGGTGTAAAGGGCGCGTAGGCGGGTATATAAGTCAGTCGTGAAATACCGGGGCTCAACTCCGGGGCTGCGATTGAAACTGTATATCTTGAGTATCGGAGAGGAAAGCGGAATTCCTAGTGTAGCGGTGAAATGCGTAGATATTAGGAGGAACACCAGTGGCGAAGGCGGCTTTCTGGACGACAACTGACGCTGAGGCGCGAAAGTGTGGGGAGCAAACAGG	-1.08879	3.93544e-06	Bacteria	Firmicutes	Clostridia	Monoglobales	Monoglobaceae	Monoglobus
TACGGGGGATGCAAGCGTTATCCGGATTTATTGGGTTTAAAGGGTGCGTAGGCGGTGAATTAAGTCAGCGGTGAAATTTAGGGGCTCAACCTCTACCGTGCCGTTGATACTGGTTCGCTGGAATGCGGATGCCGTGGGAGGAATGTGTGGTGTAGCGGTGAAATGCATAGATATCACACAGAACACCGATTGCGAAGGCATCTCACGAATCCGCAATTGACGCTGAGGCACGAAAGCGTGGGGATCAAACAGG	-1.12979	6.85683e-16	Bacteria	Bacteroidota	Bacteroidia	Bacteroidales	Rikenellaceae	Rikenellaceae_RC9_gut_group
TACGTAGGTGGCAAGCGTTGTCCGGATTTACTGGGTGTAAAGGGTGCGCAGGCGGGACTGCAAGTTGGATGTGAAATACCGAAGCTTAACTTCGGAGCTGCATCCAAAACTGTGGTTCTTGAGTGGAGTAGAGGTAAGCGGAATTCCGAGTGTAGCGGTGAAATGCGTAGATATTCGGAGGAACACCAGTGGCGAAGGCGGCTTACTGGGCTCTAACTGACGCTGAGGCACGAAAGCATGGGTAGCAAACAGG	-1.15558	1.48518e-08	Bacteria	Firmicutes	Clostridia	Oscillospirales	Oscillospirales_fa	Oscillospirales_ge
TACGGAGGATGCGAGCGTTATCCGGATTTATTGGGTTTAAAGGGAGCGTAGGTGGTTTGTTAAGCCAGCTGTGAAATACTGTAGCTCAACTACAGCCGTGCAGTTGGAACTGGCAGACTTGAGTGCACAAGAGGTTGGTGGAATTCATGGTGTAGCGGTGAAATGTTTAGATATCATGAAGAACTCCGATTGCGAAGGCAGCCGACTGGGGTGCAACTGACACTGAGGCTCGAAAGTGTGGGTATCGAACAGG	-1.18124	0.000199692	Bacteria	Bacteroidota	Bacteroidia	Bacteroidales	uncultured	uncultured_ge
TACGTAGGTGGCAAGCGTTGTCCGGATTTACTGGGTGTAAAGGGTGCGCAGGCGGGACTGCAAGTTGGATGTGAAATGCCGGAGCTTAACTCCGGAACTGCATCCAAAACTGTAGTTCTTGAGTGGAGTAGAGGTAAGCGGAATTCCGAGTGTAGCGGTGAAATGCGTAGATATTCGGAGGAACACCAGTGGCGAAGGCGGCTTACTGGGCTCTAACTGACGCTGAGGCACGAAAGCATGGGTAGCAAACAGG	-1.55603	1.23725e-15	Bacteria	Firmicutes	Clostridia	Oscillospirales	Oscillospirales_fa	Oscillospirales_ge
TACGTAGGTGGCGAGCGTTATCCGGATTTACTGGGTGTAAAGGGTGTGTAGGCGGGCGTGCAAGTCAGATGTGAAAACTATGGGCCTAACCCATAGCCTGCATTTGAAACTGTATGTCTTGAGAGTGGGAGAGGTAAACGGAATTCCGAGTGTAGCGGTGAAATGCGTAGATATTCGGAGGAACACCAGTGGCGAAGGCGGTTTACTGGACCATTACTGACGCTGAGACACGAAAGCGTGGGGAGCAAACAGG	-1.8252	3.10981e-45	Bacteria	Firmicutes	Clostridia	Oscillospirales	UCG-010	UCG-010_ge

## Sheet: Table S10
Supplementary table 10. Differentially abundant ASVs between normal and abscessed steers in study 2.
Positive values of Estimate.dxNormal indicate higher abundance in normal animals, whereas negative vaules indicate higher abundance in abscessed animals
ASV	Estimate.dxNormal	pval.adjust.dxNormal	Kingdom	Phylum	Class	Order	Family	Genus
TACGTAGGTGGCAAGCGTTATCCGGATTTATTGGGCGTAAAGCGAGCGCAGGCGGTTTGATAAGTCTGATGTGAAAGCCTTTGGCTTAACCAAAGAAGTGCATCGGAAACTGTCAGACTTGAGTGCAGAAGAGGACAGTGGAACTCCATGTGTAGCGGTGGAATGCGTAGATATATGGAAGAACACCAGTGGCGAAGGCGGCTGTCTGGTCTGCAACTGACGCTGAGGCTCGAAAGCATGGGTAGCGAACAGG	1.83769	0.0187771	Bacteria	Firmicutes	Bacilli	Lactobacillales	Lactobacillaceae	Lactobacillus
TACGTAGGGGGCAAGCGTTATCCGGAATTACTGGGTGTAAAGGGTGCGTAGGTGGTATGGCAAGTCAGAAGTGAAAACCCAGGGCTTAACTCTGGGACTGCTTTTGAAACTGTCAGACTGGAGTGCAGGAGAGGTAAGCGGAATTCCTAGTGTAGCGGTGAAATGCGTAGATATTAGGAGGAACATCAGTGGCGAAGGCGGCTTACTGGACTGAAACTGACACTGAGGCACGAAAGCGTGGGGAGCAAACAGG	1.58776	0.000100648	Bacteria	Firmicutes	Clostridia	Lachnospirales	Lachnospiraceae	Anaerostipes
TACGTAGGGAGCAAGCGTTATCCGGATTTATTGGGTGTAAAGGGTGCGTAGACGGAGAAGCAAGTTAGTTGTGAAACCCCTCGGCTTAACTGAGGAACTGCAACTAAAACTACTTCCCTTGAGTACTGGAGAGGAAAGTGGAATTCCTAGTGTAGCGGTGAAATGCGTAGATATTAGGAGGAACACCAGTGGCGAAGGCGACTTTCTGGACAGTAACTGACGTTGAGGCACGAAAGTGTGGGGAGCAAACAGG	1.51956	2.04734e-17	Bacteria	Firmicutes	Clostridia	Clostridia_UCG-014
TACGGAGGATGCGAGCGTTATCCGGATTTATTGGGTTTAAAGGGTGCGTAGGCGGGCCTTTAAGTCAGCGGTGAAAGTTCCCGGCTCAACCGGGTCAGTGCCGTTGATACTGAAGGTCTTGAATGCGGTCAAGGTAGGCGGAATGTGATGTGTAGCGGTGAAATGCATAGATATGTCACAGAACTCCGATAGCGAAGGCAGCTTGCCGGGCCTGCATTGACGCTGAGGCACGAAAGCGTGGGGATCAAACAGG	1.33231	2.593983e-317	Bacteria	Bacteroidota	Bacteroidia	Bacteroidales	F082
TACGTAGGTGGCGAGCGTTATCCGGAATTACTGGGTGTAAAGGGTGTGTAGGCGGGCTTGCAAGTCAGGTGTGAAAACTATGGGCTCAACCCGTAGCCTGCACTTGAAACTGTAGGTCTTGAGAGTCGGAGAGGTAAACGGAATTCCGAGTGTAGCGGTGAAATGCGTAGATATTCGGAGGAACACCGGTGGCGAAGGCGGTTTACTGGACGACAACTGACGCTGAGACACGAAAGCGTGGGGAGCAAACAGG	1.27856	1.69043e-18	Bacteria	Firmicutes	Clostridia	Oscillospirales	UCG-010
TACGTAGGTGGCAAGCGTTGTCCGGATTTACTGGGCGTAAAGGGAGCGTAGGCGGACTTTTAAGTGGGATGTGAAATACCCGGGCTCAACCTGGGTGCTGCATTCCAAACTGGAAGTCTAGAGTACAGGAGGGGAAAGCGGAATTCCTAGTGTAGCGGTGAAATGCGTAGAGATTAGGAAGAACACCAGTGGCGAAGGCGGCTTTCTGGACTGTAACTGACGCTGAGGCTCGAAAGCGTGGGGAGCAAACAGG	1.26659	0.000237444	Bacteria	Firmicutes	Clostridia	Clostridiales	Clostridiaceae	Clostridium_sensu_stricto_1
TACAGAGGTCTCAAGCGTTGTTCGGAATCACTGGGCGTAAAGGGTACGTAGGCGGCGTCATAAGTCGTGCGTGAAAGGCAGGGGCTCAACCTCTGGAGTGCGCGTGATACTGTGATGCTGGAGTAATGGAGGGGGAACCGGAATTCTTGGTGTAGCAGTGAAATGCGTAGATATCAAGAAGAAGACTCGTGGCGAAGGCGGGTTCCTGGACATTTACTGACGCTGAGGTACGAAGGCTAGGGTAGCGAAAGGG	1.14827	3.75306e-10	Bacteria	Verrucomicrobiota	Verrucomicrobiae	Verrucomicrobiales	Akkermansiaceae	Akkermansia
TACGTAGGTGGCAAGCGTTGTCCGGAATTACTGGGTGTAAAGGGAGCGCAGGCGGGACAGCAAGTTGGATGTGAAATACCGAGGCTTAACCTCGGAGCTGCATCCAAAACTGTAGTTCTTGAGTGAAGTAGAGGTAGGCGGAATTCCGAGTGTAGCGGTGAAATGCGTAGATATTCGGAGGAACACCAGTGGCGAAGGCGGCCTACTGGGCTTTAACTGACGCTGAGGCTCGAAAGTGTGGGGAGCAAACAGG	1.11443	2.6156e-320	Bacteria	Firmicutes	Clostridia	Oscillospirales
TACGGAGGATGCGAGCGTTATCCGGATTTATTGGGTTTAAAGGGTGCGTAGGCGGGTTATTAAGTCAGTGGTGAAAGCGTGTGGCTCAACCATACCAAGCCATTGAAACTGGTGACCTTGAGTGCAAACGAGGTAGGCGGAATGTAACGTGTAGCGGTGAAATGCTTAGATATGTTACAGAACCCCGATTGCGAAGGCAGCTTACCAGCATGCAACTGACGCTGAGGCACGAAAGCGTGGGTATCAAACAGG	1.08124	0	Bacteria	Bacteroidota	Bacteroidia	Bacteroidales	Bacteroidales_RF16_group
TACGGAGGGTGCAAGCGTTACTCGGAATCACTGGGCGTAAAGGACGCGTAGGCGGATTATCAAGTCTTTTGTGAAATCTAATGGCTCAACCATTAAACTGCTTGAGAAACTGATAATCTAGAGTGAGGGAGAGGCAGATGGAATTGGTGGTGTAGGGGTAAAATCCGTAGAGATCACCAGGAATACCCATTGCGAAGGCGATCTGCTGGAACTTAACTGACGCTAATGCGTGAAAGCGTGGGGAGCAAACAGG	0.843703	6.84178e-06	Bacteria	Campilobacterota	Campylobacteria	Campylobacterales	Campylobacteraceae	Campylobacter
TACGGAGGATGCGAGCGTTATCCGGATTTATTGGGTTTAAAGGGTGCGCAGGCGGTTTGTTAAGTCAGTGGTAAAAGCGTGTGGCTCAACCATACCAAGCCATTGAAACTGGCGAACTTGAGTGCAAACGAGGTAGGCGGAATGTGATGTGTAGCGGTGAAATGCTTAGATATGTCACAGAACCCCGATTGCGAAGGCAGCTTACCAGCATGCAACTGACGCTCAGGCACGAAAGCGTGGGTATCAAACAGG	0.814992	5.57664e-05	Bacteria	Bacteroidota	Bacteroidia	Bacteroidales	Bacteroidales_RF16_group
TACGTAGGTGGCAAGCGTTGTCCGGATTTACTGGGTGTAAAGGGTGCGCAGGCGGGACTGCAAGTTGGATGTGAAATACCGAGGCTTAACCTCGGAGCTGCATCCAAAACTGTAGTTCTTGAGTGGAGTAGAGGTAAGCGGAATTCCGAGTGTAGCGGTGAAATGCGTAGATATTCGGAGGAACACCAGTGGCGAAGGCGGCTTACTGGGCTCTAACTGACGCTGAGGCACGAAAGCATGGGTAGCAAACAGG	0.809017	0.023261	Bacteria	Firmicutes	Clostridia	Oscillospirales
TACGGAGGATGCGAGCGTTATCCGGATTTATTGGGTTTAAAGGGTGCGTAGGCGGTTTGTCAAGTCAGCGGTAAAATTTCGGGGCTCAACCCCGTCGTGCCGTTGAAACTGACGGGCTGGAGTTGCAGCGGAGCATGCGGAATGCGCAGTGTAGCGGTGAAATGCATAGATATTGCGCAGAACTCCGATCGCGAAGGCAGCGTGCTAGCTGCAAACTGACGCTGAGGCACGAAAGCGCGGGTATCGAACAGG	0.67039	0.0274176	Bacteria	Bacteroidota	Bacteroidia	Bacteroidales	Muribaculaceae
TACGTATGGGGCAAGCGTTATCCGGATTTACTGGGTGTAAAGGGAGCGTAGGTGGTATGGCAAGTCAGATGTGAAAGCCCGGGGCTCAACTCCGGGACTGCATTTGAAACTGTCAGACTAGAGTGCAGGAGAGGAAAGCGGAATTCCTAGTGTAGCGGTGAAATGCGTAGATATTAGGAGGAACACCAGTGGCGAAGGCGGCTTTCTGGACTGTAACTGACACTGAGGCTCGAAAGCGTGGGGAGCAAACAGG	0.645732	0.0120992	Bacteria	Firmicutes	Clostridia	Lachnospirales	Lachnospiraceae
TACGGAGGATGCGAGCGTTATCCGGATTTATTGGGTTTAAAGGGTGCGTAGGCGGTCTGGTAAGTCAGTGGTGAAATCTCCGAGCTCAACTTGGAACGTGCCATTGATACTGTCGGACTGGAATGGGGATGCCGTTTGCGGAATGTGTGGTGTAGCGGTGAAATGCATAGATATCACACAGAACACCGATTGCGAAGGCAGCAGACGAATCCTTGATTGACGCTGAGGCACGAAAGTGTGGGGATCAAACAGG	0.643084	0.000149427	Bacteria	Bacteroidota	Bacteroidia	Bacteroidales	Rikenellaceae	dgA-11_gut_group
TACATAGGGTGCAAGCGTTATCCGGATTTATTGGGTGTAAAGGGTGCGTAGACGGAGAAGCAAGTTAGTTGTGAAATCCCTCGGCTTAACTGAGGAACTGCAACTAAAACTACTTCCCTTGAGTGTCGGAGAGGAAAGTGGAATTCCTAGTGTAGCGGTGAAATGCGTAGATATTAGGAGGAACACCAGTGGCGAAGGCGACTTTCTGGACGATAACTGACGTTGAGGCACGAAAGTGTGGGGAGCAAACAGG	0.62429	0.00752469	Bacteria	Firmicutes	Clostridia	Clostridia_UCG-014
TACAGAGGTCGCAAGCGTTGTTCGGATTTACTGGGCGTAAAGGGCACGTAGGCGGTTAAGCGTGTCGAGTGTGAAATCTCCGGGCTCAACCCGGAAAGTGCGCTCGAAACTACTTGACTAGAGTACGGGAGAGGGAATCGGAATATAGGGTGTAGCGGTGAAATGCGTTGATATCCTATAGAACACCGGAGGCGAAGGCGGATTCCTGGAACGTAACTGACGCTAAGGTGCGAAAGTCGGGGGAGCAAACAGG	0.612181	0	Bacteria	Verrucomicrobiota	Kiritimatiellae	WCHB1-41
TACGTAGGTGGCAAGCGTTGTCCGGAATTACTGGGTGTAAAGGGAGCGCAGGCGGGACAGCAAGTTGGATGTGAAATACCGGAGCTTAACTCCGGGGCTGCATCCAAAACTGTTGTTCTTGAGTGAAGTAGAGGTAGGCGGAATTCCGAGTGTAGCGGTGAAATGCGTAGATATTCGGAGGAACACCAGTGGCGAAGGCGGCCTACTGGGCTTTAACTGACGCTGAGGCTCGAAAGCGTGGGGAGCAAACAGG	0.591211	0.00168795	Bacteria	Firmicutes	Clostridia	Oscillospirales
TACGGAGGATGCGAGCGTTATCCGGATTTATTGGGTTTAAAGGGTGCGCAGGCGGACAGTCAAGTCAGCGGTAAAATCGCGGGGCTCAACCCCGCTCAGCCGTTGAAACTGATTATCTAGCGTGGCGTCGAGGTATGCGGAATGCGTTGTGTAGCGGTGAAATGCATAGATATGACGCAGAACTCCAATTGCGAAGGCAGCATACCGGGCGCCTACGGACGCTGAGGCACGAAAGCGTGGGTATCGAACAGG	0.581993	0.0120992	Bacteria	Bacteroidota	Bacteroidia	Bacteroidales	Muribaculaceae
TACGGAAGGTCCAGGCGTTATCCGGATTTATTGGGTTTAAAGGGAGCGCAGGCGGATCTTTAAGTCAGCTGTGAAATACGGCGGCTCAACCGTCGAACTGCAGTTGATACTGGAGGTCTTGAGTGCACACAGGGATACTGGAATTCATGGTGTAGCGGTGAAATGCTCAGATATCATGAAGAACTCCGATCGCGAAGGCAGGTATCCGGGGTGCAACTGACGCTGAGGCTCGAAAGTGCGGGTATCAAACAGG	0.554007	0.00160857	Bacteria	Bacteroidota	Bacteroidia	Bacteroidales	Prevotellaceae	Alloprevotella
TACGTAGGTGGCAAGCGTTGTCCGGATTTACTGGGTGTAAAGGGCGTGTAGGCGGAGATGCAAGTCAGAAGTGAAATCCCGGGGCTCAACCCCGGAACTGCTTTTGAAACTGTATCCCTTGAGTGTCGGAGAGGCAAGCGGAATTCCTAGTGTAGCGGTGAAATGCGTAGATATTAGGAGGAACACCAGTGGCGAAGGCGGCTTGCTGGACGATAACTGACGCTGAGGCGCGAAAGCGTGGGGAGCAAACAGG	0.516556	3.2496e-27	Bacteria	Firmicutes	Clostridia	Oscillospirales	Oscillospiraceae	UCG-005
TACGTAGGTGGCAAGCGTTATCCGGATTTACTGGGTGTAAAGGGCGTGTAGGCGGGACTGCAAGTCAGATGTGAAAACCATGGGCTCAACCTGTGGCCTGCATTTGAAACTGTAGTTCTTGAGTACTGGAGAGGCAGATGGAATTCCTAGTGTAGCGGTGAAATGCGTAGATATTAGGAGGAACACCAGTGGCGAAGGCGATCTGCTGGACAGCAACTGACGCTGAGGCGCGAAAGCGTGGGGAGCAAACAGG	0.495926	1.96884e-05	Bacteria	Firmicutes	Clostridia	Oscillospirales	Oscillospiraceae	Colidextribacter
TACGGAGGATGCGAGCGTTATCCGGATTTATTGGGTTTAAAGGGTGCGTAGGCGGAATGTTAAGTCAGCGGTGAAAGTTCCCGGCTCAACCGGGTCAGTGCCGTTGATACTGGCAATCTTGAATACGGTCAAGGCAGGCGGAATGTGATGTGTAGCGGTGAAATGCATAGATATGTCACAGAACTCCGATAGCGAAGGCAGCTTGCCGGGCCTGTATTGACGCTGAGGCACGAAAGCGTGGGGATCAAACAGG	0.490898	0.00679659	Bacteria	Bacteroidota	Bacteroidia	Bacteroidales	F082
AACGTAGGTCACAAGCGTTGTCCGGAATTACTGGGTGTAAAGGGAGCGCAGGCGGGAAGACAAGTTGGAAGTGAAATCCATGGGCTCAACCCATGAACTGCTTTCAAAACTGTTTTTCTTGAGTAGTGCAGAGGTAGGCGGAATTCCCGGTGTAGCGGTGGAATGCGTAGATATCGGGAGGAACACCAGTGGCGAAGGCGGCCTACTGGGCACCAACTGACGCTGAGGCTCGAAAGTGTGGGTAGCAAACAGG	0.481839	0.00222623	Bacteria	Firmicutes	Clostridia	Oscillospirales	Ruminococcaceae	Faecalibacterium
TACGGAGGATCCAAGCGTTATCCGGATTTATTGGGTTTAAAGGGTGCGTAGGCGGAATAGTAAGTTAGAGGTGAAAGCTCGGGGCTCAACTCCGGAACTGCCTCTGATACTGCTAATCTAGAGAGTAGATGCGGTAGGCGGAATGTATGGTGTAGCGGTGAAATGCTTAGATATCATACAGAACACCGATTGCGAAGGCAGCTTACCAAACTATATCTGACGTTGAGGCACGAAAGCGTGGGGAGCAAAC	0.472132	1.05353e-295	Bacteria	Bacteroidota	Bacteroidia	Bacteroidales	Rikenellaceae	Alistipes
TACGGGGGATGCAAGCGTTATCCGGATTTATTGGGTTTAAAGGGTGCGTAGGCGGTCTATTAAGTCAGCGGTGAAATTTAGGGGCTCAACCTCTACCGTGCCGTTGATACTGGTAGGCTAGAATGCGGATGCCGTGGGAGGAATGTGTGGTGTAGCGGTGAAATGCATAGATATCACACAGAACACCGATTGCGAAGGCATCTCACGAATCCGCAATTGACGCTGATGCACGAAAGCGTGGGGATCAAACAGG	0.45195	0.000855148	Bacteria	Bacteroidota	Bacteroidia	Bacteroidales	Rikenellaceae	Rikenellaceae_RC9_gut_group
TACGTAGGTGGCGAGCGTTGTCCGGATTTACTGGGTGTAAAGGGAGCGCAGGCGGGATTGCAAGTCAGTGGTGAAATGTATGGGCTTAACCCATAAACTGCCATTGAAACTGTAGTTCTTGAGTGAAGTAGAGGCAGGCGGAATTCCGAGTGTAGCGGTGAAATGCGTAGATATTCGGAGGAACACCAGTGGCGAAGGCGGCTTGCTGGGCTTTTACTGACGCTGAGGCTCGAAAGTGTGGGGAGCAAACAGG	0.432717	8.62222e-20	Bacteria	Firmicutes	Clostridia	Oscillospirales
AACGTAGGTCACAAGCGTTGTCCGGAATTACTGGGTGTAAAGGGAGCGCAGGCGGGAAAGCAAGTTGGAAGTGAAATCCATGGGCTCAACCCATGAACTGCTTTCAAAACTGTTTTTCTTGAGTAGTGCAGAGGTAGGCGGAATTCCCGGTGTAGCGGTGGAATGCGTAGATATCGGGAGGAACACCAGTGGCGAAGGCGGCCTACTGGGCACCAACTGACGCTGAGGCTCGAAAGTGTGGGTAGCAAACAGG	0.419601	0.00963028	Bacteria	Firmicutes	Clostridia	Oscillospirales	Ruminococcaceae	Faecalibacterium
TACAGAGGTCTCTAGCGTTGTTCGGATTTACTGGGCGTAAAGGGCGCGTAGGCGGCGCGATGTGTCGGATGTGAAATCTCCAGGCTCAACCTGGAAAGTGCGTCCGAAACTGTCGTGCTAGAGTACGGGATGGGGAATCGGAATGCAAGGTGTAGCGGTGAAATGCGTTGATATCTTGCAGAACACCGGAGGCGAAGGCGGATTCCTGGAACGTTACTGACGCTGAGGCGCGAAAGTCGGGGGAGCAAACAGG	0.418322	0.00554399	Bacteria	Verrucomicrobiota	Kiritimatiellae	WCHB1-41
TACGTAGGGGGCAAGCGTTATCCGGATTTACTGGGTGTAAAGGGAGCGCAGGCGGTCTGGCAAGTCTGATGTGAAAGCCCGGGGCTCAACCCCGGGACTGCATTGGAAACTGTCAGACTTGAGTATCGGAGAGGTAAGTGGAATTCCTAGTGTAGCGGTGAAATGCGTAGATATTAGGAGGAACACCAGTGGCGAAGGCGGCTTACTGGACGATAACTGACGCTGAGGCTCGAAAGCGTGGGGAGCAAACAGG	0.412562	0.00421449	Bacteria	Firmicutes	Clostridia	Lachnospirales	Lachnospiraceae	Roseburia
TACGGGGGATGCAAGCGTTATCCGGATTTATTGGGTTTAAAGGGTGCGTAGGCGGTCTGGTAAGTCAGCGGTGAAATTTAGGGGCTCAACCTCTACCGTGCCGTTGATACTGCTGGACTAGAATGCGGATGCCGTGGGAGGAATGTGTGGTGTAGCGGTGAAATGCATAGATATCACACAGAACACCGATTGCGAAGGCATCTCACGAATCCGCAATTGACGCTGAGGCACGAAAGCGTGGGGATCAAACAGG	0.398677	7.21328e-94	Bacteria	Bacteroidota	Bacteroidia	Bacteroidales	Rikenellaceae	Rikenellaceae_RC9_gut_group
TACGTAGGGGGCAAGCGTTATCCGGATTTACTGGGTGTAAAGGGTGCGTAGGTGGCCTGGCAAGTCAGATGTGAAAACCCGGGGCTTAACTCCGGGACTGCATTTGAAACTGTCGGGCTGGAGTGCAGGAGAGGTAAGTGGAATTCCTAGTGTAGCGGTGAAATGCGTAGATATTAGGAGGAACACCAGTGGCGAAGGCGGCTTACTGGACTGTAACTGACACTGAGGCACGAAAGCGTGGGGAGCAAACAGG	0.398118	7.11753e-07	Bacteria	Firmicutes	Clostridia	Lachnospirales	Lachnospiraceae	Anaerosporobacter
TACGGAGGATGCAAGCGTTATCCGGATTTATTGGGTTTAAAGGGAGCGTAGGTGGTTTGTTAAGCCAGCTGTGAAATACTGTAGCTCAACTACAGCCGTGCAGTTGGAACTGGCAGACTTGAGTGCACAAGAGGAAGGTGGAATTCGTGGTGTAGCGGTGAAATGCTTAGATATCACGAAGAACTCCGATTGCGAAGGCAGCCTTCTGGGGTGCAACTGACACTGAGGCTCGAAAGTGCGGGTATCGAACAGG	0.354398	0.0294905	Bacteria	Bacteroidota	Bacteroidia	Bacteroidales
TACGTAGGTGGCGAGCGTTATCCGGATTTACTGGGTGTAAAGGGTGTGTAGGCGGGATTGCAAGTCAGAAGTGAAAATTATGGGCTCAACTCATAACCTGCTTTTGAAACTGCAGTTCTTGAGGGTCGGAGAGGTAACTGGAATTCCTGGTGTAGCGGTGAAATGCGTAGATATCAGGAGGAACACCGGTGGCGAAGGCGGGTTACTGGACGATTACTGACGCTGAGACACGAAAGCGTGGGGAGCAAACAGG	0.307889	0.0471575	Bacteria	Firmicutes	Clostridia	Oscillospirales	UCG-010
TACGTAGGTGGCGAGCGTTATCCGGAATTACTGGGTGTAAAGGGTGTGTAGGCGGGCTTGCAAGTCAGATGTGAAAACTATGGGCTTAACCCATAGCCTGCATTTGAAACTGTAGGTCTTGAGAGTGGGAGAGGTAAATGGAATTCCCGGTGTAGCGGTGAAATGCGTAGATATCGGGAGGAACACCGGTGGCGAAGGCGGTTTACTGGACCATTACTGACGCTGAGACACGAAAGCGTGGGGAGCAAACAGG	0.273929	1.11029e-11	Bacteria	Firmicutes	Clostridia	Oscillospirales	UCG-010
TACGTAGGTGGCGAGCGTTGTTCGGATTTATTGGGCGTAAAGGGTCTGTAGGAGGTTCGTTAAATGCGGGGTGAAATCCGGGAGCTCAACTCCCGAACTGCCCTGTAGACTGGTGAACTAGAGTACTGGAGAGGTAAGCGGAATACCAAGTGTAGCGGTGGAATGCGTAGATATTTGGTAGAACACCAAGAGCGAAGGCAGCTTGCTGGACAGATACTGACTCTGAAAGACGAAAGCGTGGGTAGCAAACAGG	0.255632	5.75534e-07	Bacteria	Verrucomicrobiota	Lentisphaeria	Victivallales	Victivallaceae
TACGTAGGTGGCAAGCGTTGTCCGGATTTACTGGGTGTAAAGGGCGTGTAGGCGGGATTACAAGTCAGATGTGAAATTCCGGGGCTCAACCCCGGAACTGCATTTGAAACTGTAGTTCTTGAGTATCGGAGAGGCAGGCGGAATTCCTAGTGTAGCGGTGAAATGCGTAGATATTAGGAGGAACACCAGTGGCGAAGGCGGCCTGCTGGACGACAACTGACGCTGAGGCGCGAAAGCGTGGGGAGCAAACAGG	0.246243	1.64169e-08	Bacteria	Firmicutes	Clostridia	Oscillospirales	Oscillospiraceae
TACGGAAGGTTCGGGCGTTATCCGGATTTATTGGGTTTAAAGGGAGCGTAGGCCGGAGATTAAGCGTGTTGTGAAATGTAGACGCTCAACGTCTGCACTGCAGCGCGAACTGGTTTCCTTGAGTACGCACAAAGTGGGCGGAATTCGTGGTGTAGCGGTGAAATGCTTAGATATCACGAAGAACTCCGATTGCGAAGGCAGCTCACTGGAGCGCAACTGACGCTGAAGCTCGAAAGTGCGGGTATCGAACAGG	0.223424	1.81961e-243	Bacteria	Bacteroidota	Bacteroidia	Bacteroidales	Prevotellaceae	Prevotella
TACGGAGGATGCGAGCGTTATCCGGATTTATTGGGTTTAAAGGGTGCGTAGGCGGGACTTTAAGTCAGTGGTGAAAGTTTGCGGCTCAACCGTAAAATTGCCATTGAAACTGAAGTTCTTGATTGCAGTAGAGGTAGGCGGAATGTGTAGTGTAGCGGTGAAATGCTTAGATATTACACAGAACACCAATTGCGAAGGCAGCTTACTGGAGTGTAAATGACGCTGAGGCACGAAAGCGTGGGTATCAAACAGG	0.212954	6.75087e-212	Bacteria	Bacteroidota	Bacteroidia	Bacteroidales	Paludibacteraceae
TACGTAGGTGGCAAGCGTTATCCGGATTTACTGGGTGTAAAGGGTGAGTAGGCGGGAAGGCAAGTCAGATGTGAAATGCAGGGGCTCAACCCCTGAACTGCATTTGAAACTGCTTTTCTTGAGTATCGGAGAGGTAATTGGAATTCCCAGTGTAGCGGTGAAATGCGTAGAGATTGGGAGGAACACCAGTGGCGAAGGCGGATTACTGGACGATAACTGACGCTGAGGCACGAAAGTGTGGGGAGCAAACAGG	0.185109	9.89183e-23	Bacteria	Firmicutes	Clostridia	Oscillospirales	UCG-010
TACGTAGGTGGCGAGCGTTATCCGGATTTACTGGGTGTAAAGGGTGTGTAGGCGGGCTAGTAAGTCAGATGTGAAAACTATGGGCTCAACCCATAGCCTGCATTTGAAACTGCTGGTCTTGAGAGTGGGAGAGGTAAATAGAATTCCCGGTGTAGCGGTGAAATGCGTAGATATCGGGAGGAATACCGGTGGCGAAGGCGATTTACTGGACCATTACTGACGCTGAGACACGAAAGCGTGGGGAGCAAACAGG	0.181651	0.0207038	Bacteria	Firmicutes	Clostridia	Oscillospirales	UCG-010
TACGTAGGTGGCGAGCGTTATCCGGAATTACTGGGTGTAAAGGGTGTGTAGGCGGGCTTGCAAGTCAGATGTGAAAACTATGGGCTTAACCCATAGCCTGCATTTGAAACTGTAGGTCTTGAGAGTCGGAGAGGTAAACGGAATTCCGAGTGTAGCGGTGAAATGCGTAGATATTCGGAGGAACACCGGTGGCGAAGGCGGTTTACTGGACGACAACTGACGCTGAGACACGAAAGCGTGGGGAGCAAACAGG	0.15468	0.000257036	Bacteria	Firmicutes	Clostridia	Oscillospirales	UCG-010
TACGGAGGATCCGAGCGTTATCCGGATTTATTGGGTTTAAAGGGAGCGTAGATGGGTTGTTAAGTCAGTTGTGAAAGTTTGCGGCTCAACCGTAAAATTGCAATTGATACTGGCAGTCTTGAGTACAGTTGAGGTAGGCGGAATTCGTGGTGTAGCGGTGAAATGCTTAGATATCACGAAGAACTCCGATTGCGAAGGCAGCTTACTAACCTGTAACTGACATTGATGCTCGAAAGTGTGGGTATCAAACAGG	0.145416	3.80831e-185	Bacteria	Bacteroidota	Bacteroidia	Bacteroidales	Bacteroidaceae	Bacteroides
TACGTAGGTGGCGAGCGTTATCCGGAATTACTGGGTGTAAAGGGTGTGTAGGCGGGGAGGCAAGTCAGGTGTGAAATTTATGGGCTCAACCCATAAACTGCACTTGAAACTGTCTTTCTTGAGTGTGGGAGAGGTAAACGGAATTCCTGGTGTAGTAGTGAAATGCGTAGATATCAGGAGGAACACCGGTGGCGAAGGCGGTTTACTGGACCACAACTGACGCTGAGACACGAAAGCGTGGGGAGCAAACAGG	0.144505	3.91399e-104	Bacteria	Firmicutes	Clostridia	Oscillospirales	UCG-010
TACGTAGGTGGCGAGCGTTGTCCGGAATTACTGGGTGTAAAGGGAGCGCAGGCGGGACATCAAGTCAGCTGTGAAAACTACGGGCTTAACCTGTAGACTGCAGTTGAAACTGTTGTTCTTGAGTGAAGTAGAGGTAGGCGGAATTCCGAGTGTAGCGGTGAAATGCGTAGATATTCGGAGGAACACCAGTGGCGAAGGCGGCCTACTGGGCTTTAACTGACGCTGAGGCTCGAAAGTGTGGGGAGCAAACAGG	0.0458731	3.69824e-70	Bacteria	Firmicutes	Clostridia	Oscillospirales
TACGTAGGTGGCAAGCGTTATCCGGATTTACTGGGTGTAAAGGGCGCGTAGGCGGGGATGCAAGTCAGATGTGAAATCTATGGGCTCAACCCATAAACTGCATTTGAAACTGTATCTCTTGAGTGCTGGAGAGGTAGATGGAATTCCTTGTGTAGCGGTGAAATGCGTAGATATAAGGAAGAACACCAGTGGCGAAGGCGATCTACTGGACAGTAACTGACGCTGAGGCGCGAAAGCGTGGGGAGCAAACAGG	0.0162366	2.73154e-40	Bacteria	Firmicutes	Clostridia	Oscillospirales	Oscillospiraceae	NK4A214_group
TACGGAGGATGCGAGCGTTATCCGGATTTATTGGGTTTAAAGGGTGCGTAGGCGGTCTGGTAAGTCAGTGGTGAAATCTTGGGGCTCAACCTCAAACGTGCCATTGATACTGTCGGACTGGAATGGGGATGCCGTTTGCGGAATGTGTGGTGTAGCGGTGAAATGCATAGATATCACACAGAACACCGATTGCGAAGGCAGCAGACGAATCCTTGATTGACGCTGAGGCACGAAAGTGTGGGGATCAAACAGG	-0.0706283	2.22912e-102	Bacteria	Bacteroidota	Bacteroidia	Bacteroidales	Rikenellaceae	dgA-11_gut_group
TACGTAGGTGGCGAGCGTTGTTCGGATTTATTGGGCGTAAAGGGTCTGTAGGAGGTTTGTTAAATACGAGGTGAAATCCGGGAGCTCAACTCCCGAATTGCCTTGTAGACTGATAGACTAGAGTACTGGAGAGGTAAGCGGAATACCAGGTGTAGCGGTGGAATGCGTAGATATCTGGTAGAACACCAATAGCGAAGGCAGCTTGCTGGACAGTTACTGACTCTGAAAGACGAAAGCGTGGGGAGCAAACAGG	-0.166642	3.46138e-05	Bacteria	Verrucomicrobiota	Lentisphaeria	Victivallales	Victivallaceae
TACGTAGGTGGCAAGCGTTGTCCGGATTTACTGGGTGTAAAGGGCGTGTAGGCGGAGATGCAAGTCAGATGTGAAATCTCGGGGCTCAACCCCGAAACTGCATTTGAAACTGCATCCCTTGAGTATCGGAGAGGCAGGCGGAATTCCTAGTGTAGCGGTGAAATGCGTAGATATTAGGAGGAACACCAGTGGCGAAGGCGGCCTGCTGGACGACAACTGACGCTGAGGCGCGAAAGCGTGGGGAGCAAACAGG	-0.181264	2.74841e-25	Bacteria	Firmicutes	Clostridia	Oscillospirales	Oscillospiraceae	UCG-005
TACGTAGGGTGCAAGCGTTAATCGGAATTACTGGGCGTAAAGCGTGCGCAGGCGGTTTTGTAAGTCAGGTGTGAAATCCCCGAGCTCAACTTGGGAATTGCACTTGAGACTGCAAGACTAGAGTGTGTCAGAGGGAGGTGGAATTCCAAGTGTAGCAGTGAAATGCGTAGATATTTGGAAGAACACCGATGGCGAAGGCAGCCTCCTGGGATAACACTGACGCTCATGCACGAAAGCGTGGGGAGCAAACAGG	-0.197592	8.77306e-289	Bacteria	Proteobacteria	Gammaproteobacteria	Burkholderiales	Sutterellaceae	Parasutterella
TACGTAGGTGGCAAGCGTTGTCCGGATTTACTGGGTGTAAAGGGCGTGTAGGCGGAGGATCAAGTCAGATGTGAAATCTAGGGGCTCAACCCCTAAACTGCATTTGAAACTGATCCCCTTGAGTATCGGAGAGGCAGGCGGAATTCCTAGTGTAGCGGTGAAATGCGTAGATATTAGGAGGAACACCAGTGGCGAAGGCGGCCTGCTGGACGACAACTGACGCTGAGGCGCGAAAGCGTGGGGAGCAAACAGG	-0.209774	7.34386e-21	Bacteria	Firmicutes	Clostridia	Oscillospirales	Oscillospiraceae	UCG-005
TACGTAGGTGGCGAGCGTTATCCGGAATTACTGGGTGTAAAGGGTGTGTAGGCGGGACTGCAAGTCAGATGTGAAAATTATGGGCTCAACTCATAACCTGCATTTGAAACTGTGGTTCTTGAGTGTGGGAGAGGTAAGCGGAATTCCCGGTGTAGCGGTGAAATGCGTAGATATCGGGAGGAACACCAGTGGCGAAGGCGGCTTACTGGACCACAACTGACGCTGAGACACGAAAGCGTGGGGAGCAAACAGG	-0.210418	0.0120992	Bacteria	Firmicutes	Clostridia	Oscillospirales	UCG-010
TACGTAGGTGGCAAGCGTTATCCGGATTTACTGGGTGTAAAGGGCGTGTAGGCGGGACTGCAAGTCAGATGTGAAAACTCGGGGCTCAACCTCGAGCCTGCATTTGAAACTGTAGTTCTTGAGTGTCGGAGAGGTAATCGGAATTCCGTGTGTAGCGGTGAAATGCGTAGATATACGGAGGAACACCAGTGGCGAAGGCGGATTACTGGACGATAACTGACGCTGAGGCGCGAAAGCGTGGGGAGCAAACAGG	-0.238274	1.56244e-217	Bacteria	Firmicutes	Clostridia	Oscillospirales	Oscillospiraceae	Flavonifractor
AACGTAGGGTGCTAGCGTTGTCCGGAATTACTGGGTGTAAAGGGAGCGCAGGCGGTCTGTTAAGTTGGAAGTTAAATCTACGGGCTCAACCCGTATACGCTTTCAAAACTGATAGACTTGAGTGAAGTAGAGGTAGGCGGAATTTCCGGTGTAGCGGTGGAATGCGTAGATATCGGAAGGAACACCAGTGGCGAAGGCGGCCTACTGGGCTTTTACTGACGCTGAGGCTCGAAAGCATGGGTAGCAAACAGG	-0.249693	0.0392573	Bacteria	Firmicutes	Clostridia	Oscillospirales	Ruminococcaceae
TACGGGGGATGCGAGCGTTATCCGGATTTATTGGGTTTAAAGGGTGCGTAGGCGGTCTGGTAAGTCAGCGGTGAAATTTCAGAGCTCAACTTTGAACGTGCCGTTGATACTGTCAGACTCGAATGCGGATGCCGTGGGAGGAATGTGTGGTGTAGCGGTGAAATGCATAGATATCACACAGAACACCGATTGCGAAGGCATCTCACGAATCCGCAATTGACGCTGATGCACGAAAGCGTGGGGATCAAACAGG	-0.262157	0.014144	Bacteria	Bacteroidota	Bacteroidia	Bacteroidales	Rikenellaceae	Rikenellaceae_RC9_gut_group
TACGTAGGTGGCAAGCGTTGTCCGGAATTACTGGGTGTAAAGGGAGCGCAGGCGGGACTTCAAGTCAGCTGTGAAAACTACGGGCTTAACCTGTAGACTGCAGTTGAAACTGTAGTTCTTGAGTGAAGTAGAGGTAGGCGGAATTCCGAGTGTAGCGGTGAAATGCGTAGATATTCGGAGGAACACCAGTGGCGAAGGCGGCCTACTGGGCTTTAACTGACGCTGAGGCTCGAAAGTGTGGGGAGCAAACAGG	-0.273892	4.58464e-05	Bacteria	Firmicutes	Clostridia	Oscillospirales
TACGGAGGATGCGAGCGTTATCCGGATTTATTGGGTTTAAAGGGAGCGTAGACGGGATGTTAAGTCAGTTGTGAAAGGCTGCGGCTCAACCGCAGCACTGCAGTTGATACTGGCGTCCTTGAGTGCGGTTGAGGTATGTGGAATTCGTGGTGTAGCGGTGAAATGCTTAGATATCACGAAGAACTCCTATTGCGAAGGCAGCATACTAAGCCGCTACTGACGTTGAGGCTCGAAAGTGTGGGTATCAAACAGG	-0.296497	0.0021649	Bacteria	Bacteroidota	Bacteroidia	Bacteroidales	Bacteroidaceae	Bacteroides
TACGTAGGGGGCAAGCGTTATCCGGATTTACTGGGTGTAAAGGGAGCGTAGACGGTGATGCAAGTCTGATGTGAAAGCCCGGAGCTCAACTCCGGGACTGCATTGGAAACTGTGTTACTAGAGTGCAGGAGAGGTAAGCGGAATTCCTAGTGTAGCGGTGAAATGCGTAGATATTAGGAGGAACACCAGTGGCGAAGGCGGCTTACTGGACTGTAACTGACGTTGAGGCTCGAAAGCGTGGGGAGCAAACAGG	-0.299212	7.16584e-105	Bacteria	Firmicutes	Clostridia	Lachnospirales	Lachnospiraceae
TACGTAGGTGGCGAGCGTTATCCGGATTTACTGGGTGTAAAGGGTGTGTAGGCGGAGAGACAAGTCAGGTGTGAAAATCATGGGCTCAACTCATGACCTGCGCCTGAAACTGTTTCCCTTGAGAGTCGGAGGGGTAGATGGAATTCCCGGTGTAGCGGTGAAATGCGTAGATATCGGGAGGAACACCGGTGGCGAAGGCGGTCTACTGGACGACAACTGACGCTGAGACACGAAAGTGTGGGGAGCAAACAGG	-0.333801	0.0189095	Bacteria	Firmicutes	Clostridia	Oscillospirales	UCG-010
TACGGAGGATGCAAGCGTTATCCGGATTTATTGGGTTTAAAGGGTGCGTAGGCGGTTTTGTAAGTCAGTGGTGAAATCTCCGGGCTCAACCCGGAACGTGCCATTGATACTGCAGGACTGGAATGTGGATGCCGTTTGCGGAATGTGTGGTGTAGCGGTGAAATGCATAGATATCACACAGAACACCGATTGCGAAGGCAGCAGACGAATCCATGATTGACGCTGAGGCACGAAAGTGTGGGGATCAAACAGG	-0.364026	2.45707e-308	Bacteria	Bacteroidota	Bacteroidia	Bacteroidales	Rikenellaceae	dgA-11_gut_group
TACGGAGGATGCGAGCGTTATCCGGATTTATTGGGTTTAAAGGGTGCGTAGGCCGGCTGTCAAGTCAGCGGTAAAAATTCGGGGCTCAACCCCGTAAAGCCGTTGAAACTGGCGGTCTTGAGTAGCGGCGAGGCATGCGGAATGCGAGGTGTAGCGGTGAAATGCATAGATATCACGCAGAACTCCGATTGCGAAGGCAGCATGCCAGCCGCCGACTGACGCTGAGGCACGAAAGTGCGGGTATCGAACAGG	-0.368386	0.00537957	Bacteria	Bacteroidota	Bacteroidia	Bacteroidales	Muribaculaceae
TACGTAGGTGGCAAGCGTTATCCGGAATTACTGGGTGTAAAGGGAGCGCAGGCGGGACAGCAAGTCAGCGGTGAAATTTATGGGCTCAACCCATAAACTGCCGTTGAAACTGTTGTTCTTGAGTGGAGTAGAGGCAGGCGGAATTCCGAGTGTAGCGGTGAAATGCGTAGATATTCGGAGGAACACCAGTGGCGAAGGCGGCCTGCTGGGCTCTAACTGACGCTGAGGCTCGAAAGTGTGGGGAGCAAACAGG	-0.371172	0.000149427	Bacteria	Firmicutes	Clostridia	Oscillospirales
TACGGAAGGTCCGGGCGTTATCCGGATTTATTGGGTTTAAAGGGAGCGTAGGCCGTTTTTTAAGCGTGTTGTGAAATACTGTCGCTCAACGACAGAGGTGCAGCGCGAACTGGGAGACTTGAGTGCGCGGAATGCAGGCGGAATTCGTCGTGTAGCGGTGAAATGCTTAGATATGACGAAGAACTCCGATTGCGAAGGCAGCTTGCAGTAGCGTAACTGACGCTGAAGCTCGAAAGTGCGGGTATCGAACAGG	-0.402681	0.00537957	Bacteria	Bacteroidota	Bacteroidia	Bacteroidales	Prevotellaceae
TACGTAGGGGGCAAGCGTTATCCGGATTTACTGGGTGTAAAGGGAGCGTAGACGGCATGGCAAGTCAGAAGTGAAAGCCCGGGGCTCAACCGCGGGACTGCTTTTGAAACTGTCAGGCTAGAGTGCCGGAGAGGTAAGCGGAATTCCTAGTGTAGCGGTGAAATGCGTAGATATTAGGAGGAACACCAGTGGCGAAGGCGGCTTACTGGACGGTAACTGACGTTGAGGCTCGAAAGCGTGGGGAGCAAACAGG	-0.406994	0.0147816	Bacteria	Firmicutes	Clostridia	Lachnospirales	Lachnospiraceae
TACAGAGGTCTCAAGCGTTGTTCGGAATCACTGGGCGTAAAGGGTACGTAGGCGGCGTCATAAGTCGTGCGTGAAAGGCAGGGGCTCAACCTCTGGAGTGCGCGTGATACTGTGATGCTGGAGTAATGGAGGGGGAACCGGAATTCTTGGTGTAGCAGTGAAATGCGTAGATATCAAGAAGAAGACTCGTGGCGAAGGCGGGTTCCTGGACATTTACTGACGCTGAGGTACGAAGGCCAGGGTAGCGAAAGGG	-0.42673	0.0319184	Bacteria	Verrucomicrobiota	Verrucomicrobiae	Verrucomicrobiales	Akkermansiaceae	Akkermansia
TACGGGGGATGCAAGCGTTATCCGGATTTATTGGGTTTAAAGGGTGCGTAGGCGGTCATGTAAGTCAGCGGTGAAATTTAGGGGCTCAACCTCTACCGTGCCGTTGATACTGCCTGACTTGAATGCGGATGCCGTGGGAGGAATGTGTGGTGTAGCGGTGAAATGCATAGATATCACACAGAACACCGATTGCGAAGGCATCTCACGAATCCGCAATTGACGCTGAGGCACGAAAGCGTGGGGATCAAACAGG	-0.429402	5.73901e-06	Bacteria	Bacteroidota	Bacteroidia	Bacteroidales	Rikenellaceae	Rikenellaceae_RC9_gut_group
TACGGAGGATGCGAGCGTTATCCGGATTTATTGGGTTTAAAGGGTGCGTAGGCGGGCCGTTAAGTCAGTGGTCAAATCGGGAGGCTCAACCTCCTTCCGCCATTGAAACTGGCGACCTCGAGTGGGCGAGAAGTATGCGGAATGCGTAGTGTAGCGGTGAAATGCATAGATATTACGCAGAACTCCGATTGCGAAGGCAGCATACCGGCGCCCAACTGACGCTGAAGCACGAAAGCGTGGGTATCGAACAGG	-0.442225	0.0312705	Bacteria	Bacteroidota	Bacteroidia	Bacteroidales	Muribaculaceae
TACGTAGGATGCAAGCGTTATCCGGAATGACTGGGCGTAAAGGGTGCGTAGGCGGTTTGGCAAGTTGGTAGCGTAATTCCGGGGCTCAACTCCGGAGCCACTACCAAAACTGCTAGGCTTGAGTGCGGCAGGGGTATGTGGAATTCCTAGTGTAGCGGTGGAATGCGTAGATATTAGGAGGAACACCAGAGGCGAAAGCGACATACTGGGCCGTAACTGACGCTGAGGCACGAAAGCGTGGGGAGCAAACAGG	-0.442832	0.00734478	Bacteria	Firmicutes	Clostridia	Clostridia_vadinBB60_group
TACGGAAGATGCGAGCGTTATCCGGATTTATTGGGTTTAAAGGGAGCGTAGGCGGGCTGTTAAGTCAGCGGTTAAATGTCATGGCCCAACCTTGGCATGCCGTTGAAACTGGCGGTCTTGAATACACACAAGGGAGATGGAATTCGTCGTGTAGCGGTGAAATGCTTAGATATGACGAAGAACTCCGATTGCGAAGGCAGTCTCCTGGGGTGCGATTGACGCTGAGGCTCGAAAGTGCGGGTATCGAACAGG	-0.4526	0.0354215	Bacteria	Bacteroidota	Bacteroidia	Bacteroidales	Prevotellaceae	Prevotellaceae_UCG-003
TACGTAGGTGGCAAGCGTTGTCCGGATTTACTGGGCGTAAAGGGAGCGTAGGCGGATTTTTAAGTGGGATGTGAAATACTCGGGCTCAACCTGGGTGCTGCATTCCAAACTGGAAGTCTAGAGTACAGGAGGGGAAAGCGGAATTCCTAGTGTAGCGGTGAAATGCGTAGAGATTAGGAAGAACACCAGTGGCGAAGGCGGCTTTCTGGACTGTAACTGACGCTGAGGCTCGAAAGCGTGGGGAGCAAACAGG	-0.466645	0.0312705	Bacteria	Firmicutes	Clostridia	Clostridiales	Clostridiaceae	Clostridium_sensu_stricto_1
TACGGAGGATCCAAGCGTTATCCGGATTTATTGGGTTTAAAGGGTGCGTAGGCGGATTAGTAAGTTAGAGGTGAAAGCTCGGGGCTCAACTCCGGAACTGCCTCTGATACTGCTGATCTAGAGAGTAGATGCGGTAGGCGGAATGTATGGTGTAGCGGTGAAATGCTTAGAGATCATACAGAACACCGATTGCGAAGGCAGCTTACCAAACTATATCTGACGTTGAGGCACGAAAGCGTGGGGAGCAAACAGG	-0.468295	0.0198477	Bacteria	Bacteroidota	Bacteroidia	Bacteroidales	Rikenellaceae	Alistipes
TACGGAGGATGCGAGCGTTATCCGGATTTATTGGGTTTAAAGGGTGCGTAGGCGGAAAGTTAAGTCAGTGGTCAAATCGTGAGGCTCAACCTCATCCAGCCATTGAAACTGGTTTTCTTGAGTGGAATGGACGTATGCGGAATGCGTGGTGTAGCGGTGAAATGCATAGATATCACGCAGAACTCCGATTGCGAAGGCAGCATACGATTTTCCAACTGACGCTGAAGCACGAAAGCGTGGGTATCGAACAGG	-0.469603	1.60073e-98	Bacteria	Bacteroidota	Bacteroidia	Bacteroidales	Muribaculaceae
TACGTAGGTGGCAAGCGTTGTCCGGAATTACTGGGTGTAAAGGGAGCGCAGGCGGGACTGCAAGTTGGATGTGAAATACCGCAGCTTAACTGCGGAGCTGCATCCAAAACTGTAGTTCTTGAGTGGAGTAGAGGTAGGCGGAATTCCGAGTGTAGCGGTGAAATGCGTAGATATTCGGAGGAACACCAGTGGCGAAGGCGGCCTACTGGGCTCTTACTGACGCTGAGGCTCGAAAGTGTGGGGAGCAAACAGG	-0.472494	0.00233885	Bacteria	Firmicutes	Clostridia	Oscillospirales
TACGTAGGGGGCAAGCGTTATCCGGATTTACTGGGTGTAAAGGGAGCGTAGGTGGTCAGACAAGTCAGATGTGAAAACCCGGGGCTTAACCCCGGGACTGCATTTGAAACTGTTTGACTTGAGTGCAGGAGAGGTAAGTGGAATTCCTAGTGTAGCGGTGAAATGCGTAGATATTAGGAGGAACACCAGTGGCGAAGGCGGCTTACTGGACTGTAACTGACACTGAGGCTCGAAAGCGTGGGGAGCAAACAGG	-0.481769	0.0452075	Bacteria	Firmicutes	Clostridia	Lachnospirales	Lachnospiraceae
TACGTAGGGTGCAAGCGTTAATCGGAATTACTGGGCGTAAAGCGTGCGCAGGCGGTTCTGTAAGACAGATGTGAAATCCCCGGGCTTAACCTGGGAATTGCATTTGTGACTGCAGGACTAGAGTTCATCAGAGGGGGGTGGAATTCCAAGTGTAGCAGTGAAATGCGTAGATATTTGGAAGAACACCAATGGCGAAGGCAGCCCCCTGGGATGCGACTGACGCTCATGCACGAAAGCGTGGGGAGCAAACAGG	-0.506483	2.91777e-05	Bacteria	Proteobacteria	Gammaproteobacteria	Burkholderiales	Sutterellaceae	Sutterella
TACGGGGGATGCGAGCGTTATCCGGATTTATTGGGTTTAAAGGGTGCGTAGGCGGCCTGTTAAGTCAGCGGTGAAATTCAGGGGCTCAACCTCTGCCGTGCCGTTGATACTGGCGGGCTTGAATGCGGATGCCGTGGGAGGAATGTGTGGTGTAGCGGTGAAATGCATAGATATCACACAGAACACCGATTGCGAAGGCATCTCACGAATCCGCTATTGACGCTGATGCACGAAAGCGTGGGGATCAAACAGG	-0.540096	0.000139596	Bacteria	Bacteroidota	Bacteroidia	Bacteroidales	Rikenellaceae	Rikenellaceae_RC9_gut_group
TACGTAGGGGGCAAGCGTTATCCGGATTTACTGGGTGTAAAGGGAGCGTAGGCGGCGAAGCAAGTCAGATGTGAAAGCCCGGGGCTCAACCCCGGGACTGCATTTGAAACTGTTTTGCTAGAGTATCGGAGAGGTAAGTGGAATTCCTAGTGTAGCGGTGAAATGCGTAGATATTAGGAGGAACACCAGTGGCGAAGGCGGCTTACTGGACGATAACTGACGCTGAGGCTCGAAAGCGTGGGGAGCAAACAGG	-0.588822	2.69661e-09	Bacteria	Firmicutes	Clostridia	Lachnospirales	Lachnospiraceae
TACGGAGGATGCAAGCGTTATCCGGATTTATTGGGTTTAAAGGGTGCGTAGGCGGGTTATTAAGTCAGTGGTGAAAGCGTGTGGCTCAACCATACCAAGCCATTGAAACTGGTGACCTTGAGTGCAAACGAGGTAGGCGGAATGTAACGTGTAGCGGTGAAATGCTTAGATATGTTACAGAACCCCGATTGCGAAGGCAGCTTACCAGCATGCAACTGACGCTGAGGCACGAAAGCGTGGGTATCAAACAGG	-0.596114	8.38687e-09	Bacteria	Bacteroidota	Bacteroidia	Bacteroidales	Bacteroidales_RF16_group
TACGGAGGATGCGAGCGTTATCCGGATTTATTGGGTTTAAAGGGAGCGTAGGCGGGATATTAAGTCAGTCGTCAAAGCCTGTGGCTCAACCACAGCCCGCGATTGATACTGGTAACCTTGAGTGCGGATGAGGTGGATGGAATTCGTGGTGTAGCGGTGAAATGCTTAGATATCACGAAGAACTCCGATTGCGAAGGCAGTCCACTGGGCCGCAACTGACGCTGAAGCTCGAAAGTGCGGGTATCAAACAGG	-0.604352	5.67402e-05	Bacteria	Bacteroidota	Bacteroidia	Bacteroidales	Prevotellaceae	Prevotellaceae_UCG-004
TACGGAGGATCCGAGCGTTATCCGGATTTATTGGGTTTAAAGGGTGCGTAGGCGGGAGATCAAGTCAGTGGTGAAATGGTGTGGCTCAACCATAGCATTGCCGTTGAAACTGGTTTTCTTGAGTGTAAATGAGGTAAGCGGAATGTGTCGTGTAGCGGTGAAATGCATAGATATGACACAGAACTCCAATTGCGAAGGCAGCTTACTGGGATACAACTGACGCTGAGGCACGAAAGCGTGGGGATCAAACAGG	-0.604611	6.25243e-06	Bacteria	Bacteroidota	Bacteroidia	Bacteroidales	Paludibacteraceae
TACGTAGGATGCAAGCGTTATCCGGAATGACTGGGCGTAAAGGGTGCGTAGGCGGTTTTGCAAGTTGGCAGCGTAATTCCGGGGCTTAACTTCGGAACTACTGCCAAAACTGTAGGGCTTGAGTGCGGCAGGGGTATGTGGAATTCCTAGTGTAGCGGTGGAATGCGTAGATATTAGGAGGAACACCAGAGGCGAAAGCGACATACTGGGCCGTAACTGACGCTGAGGCACGAAAGCGTGGGGAGCAAACAGG	-0.609098	0.0207038	Bacteria	Firmicutes	Clostridia	Clostridia_vadinBB60_group
TACGTAGGTGGCGAGCGTTATCCGGATTTACTGGGTGTAAAGGGTGTGTAGGCGGGAAGGCAAGTCAGATGTGAAAACTATGGGCTCAACTCATAGCTTGCATTTGAGACTGTTTTTCTTGAGGATGGGAGAGGTAAATGGAATTCCTAGTGTAGCGGTGAAATGCGTAGATATTAGGAGGAACACCAGTGGCGAAGGCGGTTTACTGGACCATTACTGACGCTGAGACACGAAAGCGTGGGGAGCAAACAGG	-0.623686	8.20635e-07	Bacteria	Firmicutes	Clostridia	Oscillospirales	UCG-010
TACGGGGGATGCAAGCGTTATCCGGATTTATTGGGTTTAAAGGGTGCGTAGGCGGTCTGATAAGTCAGCGGTGAAATTTAGGGGCTCAACCTCTACCGTGCCGTTGATACTGTTGGGCTAGAATGCGGATGCCGTGGGAGGAATGTGTGGTGTAGCGGTGAAATGCATAGATATCACACAGAACACCGATTGCGAAGGCATCTCACGAATCCGCAATTGACGCTGAGGCACGAAAGCGTGGGGATCAAACAGG	-0.648795	4.4878e-06	Bacteria	Bacteroidota	Bacteroidia	Bacteroidales	Rikenellaceae	Rikenellaceae_RC9_gut_group
TACGGAGGATGCAAGCGTTATCCGGATTTATTGGGTTTAAAGGGTGCGTAGGCGGTCTGGTAAGTCAGTGGTGAAATCTTGGGGCTCAACCTCAAACGTGCCATTGATACTGTCGGACTGGAATGGGGATGCCGTTTGCGGAATGTGTGGTGTAGCGGTGAAATGCATAGATATCACACAGAACACCGATTGCGAAGGCAGCAGACGAATCCTTGATTGACGCTGAGGCACGAAAGTGTGGGGATCAAACAGG	-0.656024	1.25367e-298	Bacteria	Bacteroidota	Bacteroidia	Bacteroidales	Rikenellaceae	dgA-11_gut_group
TACGTAGGTGGCGAGCGTTATCCGGAATTACTGGGTGTAAAGGGTGTGTAGGCGGGGAAGCAAGTCAGATGTGAAATGTATGGGCTCAACTCATGCACTGCGTCTGAAACTGTTTCTCTTGAGAGTGGGAGAGGTAAACGGAATTCCCGGTGTAGCGGTGAAATGCGTAGATATCGGGAGGAACACCAGTGGCGAAGGCGGTTTACTGGACCATTACTGACGCTGAGACACGAAAGCGTGGGGAGCAAACAGG	-0.706752	0.0377032	Bacteria	Firmicutes	Clostridia	Oscillospirales	UCG-010
TACGTAGGTGGCAAGCGTTATCCGGATTTACTGGGTGTAAAGGGTGTGTAGGCGGGATGGCAAGTCAGATGTGAAAACTATGGGCTCAACTCATAGCCTGCATTTGAAACTGTCGTTCTTGAGGGTCGGAGAGGTAACCGGAATTCCATGTGTAGCGGTGAAATGCGTAGATATATGGAGGAACACCGGTGGCGAAGGCGGGTTACTGGACGATACCTGACGCTGAGACACGAAAGTGTGGGGAGCAAACAGG	-0.719402	2.38758e-05	Bacteria	Firmicutes	Clostridia	Oscillospirales	UCG-010
TACGGGGGATGCAAGCGTTATCCGGATTTATTGGGTTTAAAGGGTGCGTAGGCGGTCTGGTAAGTCAGCGGTGAAATTTCAGAGCTCAACTTTGAACGTGCCGTTGATACTGCTGGACTAGAATGCGGATGCCGTGGGAGGAATGTGTGGTGTAGCGGTGAAATGCATAGATATCACACAGAACACCGATTGCGAAGGCATCTCACGAATCCGCAATTGACGCTGAGGCACGAAAGCGTGGGGATCAAACAGG	-0.722806	3.98855e-20	Bacteria	Bacteroidota	Bacteroidia	Bacteroidales	Rikenellaceae	Rikenellaceae_RC9_gut_group
TACATAGGGGGCAAGCGTTATCCGGAATTATTGGGTGTAAAGGGTGCGTAGACGGAGATGCAAGTTGGTTGTGAAATCCCTCGGCTCAACTGAGGAACTGCAACCAAAACTACATCCCTTGAGTGTCGGAGGGGAAAGTGGAATTCCTAGTGTAGCGGTGAAATGCGTAGATATTAGGAGGAACACCGGTGGCGAAGGCGACTTTCTGGACGATAACTGACGTTGAGGCACGAAAGTGTGGGGAGCAAACAGG	-0.724663	0.00279169	Bacteria	Firmicutes	Clostridia	Clostridia_UCG-014
CACGTAAGCCCCGAGCGTTGTTCGGAATTATTGGGCGTAAAGGGCATGTAGGCGGTTGTGCAAGCTTGGTGTGAAATGCCGGGGCTTAACTCCGGCACTGCGTTGAGAACTGCACGACTAGAGTAACTGAGGGGCAGCCGGAATTCCAGGTGTAGGGGTGAAATCTGTAGATATCTGGAAGAACACCAATGGCGAAGGCAGGCTACCAGCAGATTACTGACGCTGAGGTGCGAAGGTGCGGGGAGCAAACAGG	-0.729172	0.00424291	Bacteria	Spirochaetota	Spirochaetia	Spirochaetales	Spirochaetaceae	Treponema
TACGGAGGATGCGAGCGTTATCCGGATTTATTGGGTTTAAAGGGAGCGTAGGCGGGATATTAAGTCAGTCGTCAAAGCCTGTGGCTCAACCACAGCCCGCGATTGATACTGGTATCCTTGAGTGCAGATGAGGTGGATGGAATTCGTGGTGTAGCGGTGAAATGCTTAGATATCACGAAGAACTCCGATTGCGAAGGCAGTTCACTGGGCTGCAACTGACGCTGAAGCTCGAAAGTGCGGGGATCAAACAGG	-0.745023	0	Bacteria	Bacteroidota	Bacteroidia	Bacteroidales	Prevotellaceae	Prevotellaceae_UCG-004
TACGTAGGTGGCGAGCGTTGTTCGGATTTATTGGGCGTAAAGGGTCTGTAGGAGGTTCGTTAAATACGGGGTGAAATCCGGGAGCTCAACTCCCGAACTGCCCTGTAGACTGACGGACTAGGGTGCTGGAGAGGTAAGCGGAATACCAAGTGTAGCGGTGGAATGCGTAGATATTTGGTAGAACACCAAGAGCGAAGGCAGCTTGCTGGACAGTAACCGACTCTGAAAGACGAAAGCGTGGGGATCAAACAGG	-0.775843	8.64088e-09	Bacteria	Verrucomicrobiota	Lentisphaeria	Victivallales	Victivallaceae
TACGTAGGGAGCAAGCGTTGTCCGGATTTACTGGGTGTAAAGGGTGCGTAGGCGGCTTTTTAAGTCAGATGTGAAATCTATGGGCTCAACCCATAAACTGCATTTGAAACTAGAGAGCTTGAGTGAAGTAGAGGCAGGCGGAATTCCCTGTGTAGCGGTGAAATGCGTAGAGATAGGGAGGAACACCAGTGGCGAAGGCGGCCTGCTGGGCTTTAACTGACGCTGAGGCACGAAAGCGTGGGTAGCAAACAGG	-0.846412	0.00554399	Bacteria	Firmicutes	Clostridia	Oscillospirales	Ruminococcaceae	Ruminococcus
TACGGGGGATGCGAGCGTTATCCGGATTCATTGGGTTTAAAGGGTGCGTAGGCGGCCGAGTAAGTCAGCGGTGAAAGACCTGGGCTCAACCCTGGAAGTGCCGTTGATACTGTTTGGCTGGAATGATCCCGCCGCGGGAGGAATGAGTGGTGTAGCGGTGAAATGCATAGATATCACTCAGAACACCGATTGCGAAGGCATCTCGCGAGGGGTCAATTGACGCTGAGGCACGAAAGCGTGGGGATCGAACAGG	-0.881782	0.000307064	Bacteria	Bacteroidota	Bacteroidia	Bacteroidales	Rikenellaceae	Rikenellaceae_RC9_gut_group
TACGGGGGATGCAAGCGTTATCCGGATTTATTGGGTTTAAAGGGTGCGTAGGCGGTCTATTAAGTCAGCGGTGAAATTTAGGGGCTCAACCTCTACCGTGCCGTTGATACTGGTAGGCTAGAATGCGGATGCCGTGGGAGGAATGTGTGGTGTAGCGGTGAAATGCATAGATATCACACAGAACACCGATTGCGAAGGCATCTCACGAATCCGCGATTGACGCTGAGGCACGAAAGCGTGGGGATCAAACAGG	-0.888881	7.74021e-08	Bacteria	Bacteroidota	Bacteroidia	Bacteroidales	Rikenellaceae	Rikenellaceae_RC9_gut_group
TACGTAGGTTGCAAGCGTTGTCCGGATTTACTGGGTGTAAAGGGCGTGTAGGCGGAGATGCAAGTTGGAAGTGAAATCCATGGGCTCAACCCATGAACTGCTTTCAAAACTGTATCCCTTGAGTATCGGAGAGGCAAGCGGAATTCCTAGTGTAGCGGTGAAATGCGTAGATATTAGGAGGAACACCAGTGGCGAAGGCGGCTTGCTGGACGACAACTGACGCTGAGGCGCGAAAGCGTGGGGAGCAAACAGG	-0.944269	1.57887e-59	Bacteria	Firmicutes	Clostridia	Oscillospirales	Oscillospiraceae	UCG-005
TACGGGGGATGCAAGCGTTATCCGGATTTATTGGGTTTAAAGGGTGCGTAGGCGGTCGATTAAGTCAGCGGTGAAATTTAGGGGCTCAACCTCTACCGTGCCGTTGATACTGGTCGGCTGGAATGCGGATGCCGTGGGAGGAATGTGTGGTGTAGCGGTGAAATGCATAGATATCACACAGAACACCGATTGCGAAGGCATCTCACGAATCCGCTATTGACGCTGAGGCACGAAAGCGTGGGGATCAAACAGG	-0.960785	3.59861e-53	Bacteria	Bacteroidota	Bacteroidia	Bacteroidales	Rikenellaceae	Rikenellaceae_RC9_gut_group
TACGGAGGATCCAAGCGTTATCCGGATTTATTGGGTTTAAAGGGTGCGTAGGCGGCCTGGTAAGTTAGAGGTGAAATCTCATCGCTCAACGATGAACGTGCCTCTGATACTGTCGGGCTAGCGAGAGAGTGCTGTGGGCGGAATGTGTAGTGTAGCGGTGAAATGCTTAGAGATTACACAGAACACCGATTGCGAAAGCAGCTCACAAACTCTTTTCGGACGCTGAGGCACGAAAGCGTGGGGAGCAAACAGG	-1.05629	1.37828e-31	Bacteria	Bacteroidota	Bacteroidia	Bacteroidales	Rikenellaceae	Alistipes
TACGGAGGATGCGAGCGTTATCCGGATTTATTGGGTTTAAAGGGTGCGTAGGCGGATCGTTAAGTCAGCGGTGAAAGTTCCCGGCTCAACCGGGTCAGTGCCGTTGATACTGGCGGTCTTGAATACGGTCAAGGCAGGCGGAATGTGATGTGTAGCGGTGAAATGCATAGATATGTCACAGAACTCCGATAGCGAAGGCAGCTTGCCGGGCCTGTATTGACGCTGAGGCACGAAAGCGTGGGGATCAAACAGG	-1.07346	0	Bacteria	Bacteroidota	Bacteroidia	Bacteroidales	F082
CACGTAAGTTGCGAGCGTTGTTCGGAATTATTGGGCGTAAAGGGCATGTAGGCGGTTATAAAAGCTTGATGTGAAATCTCTGGGCTCAACCCAGAAACTGCATTGAGAACTGTATGACTAGAGTTACTAAGGGGAAACTAGAATTCCAGGTGTAGGGGTGGAATCTGTAGATATCTGGAAGAATACCAATGGCGAAGGCAAGTTTCTAGTAGATAACTGACGCTGAGGTGCGAAGGTGCGGGGAGCGAACAGG	-1.14629	0.00392716	Bacteria	Spirochaetota	Spirochaetia	Spirochaetales	Spirochaetaceae	Treponema
TACGGAGGATGCGAGCGTTATCCGGATTTATTGGGTTTAAAGGGTGCGTAGGCGGCAATTTAAGTCAGTGGTGAAATCACAAAGCTCAACTTTGTAACTGCCATTGAAACTGGATAGCTTGAGTACGGTAGAAGTGTGCGGAATGCGTAGTGTAGCGGTGAAATGCATAGATATTACGCAGAACCCCGATTGCGAAGGCAGCACACCGGGCCGCAACTGACGCTGAAGCACGAAAGCGTGGGTATCGAACAGG	-1.24749	6.48602e-17	Bacteria	Bacteroidota	Bacteroidia	Bacteroidales	Barnesiellaceae
TACGGAAGATGCGAGCGTTATCCGGATTTATTGGGTTTAAAGGGAGCGTAGGCGGACTGTTAAGTCAGCGGTAAAATGTCAAGGCCCAACCTTGTCCTGCCGTTGAAACTGGCGGTCTTGAATGCACACAAGGGAGATGGAATTCGTCGTGTAGCGGTGAAATGCTTAGATATGACGAAGAACTCCGATTGCGAAGGCAGTCTCCTGGGGTGCTATTGACGCTGAGGCTCGAAAGTGCGGGTATCAAACAGG	-1.38128	3.44813e-76	Bacteria	Bacteroidota	Bacteroidia	Bacteroidales	Prevotellaceae	Prevotellaceae_UCG-003

## Sheet: Table S11
Supplementary table 11. Differentially abundant ASVs between day 220 control samples from study 1 and day 140 control samples from study 2.
Positive values of Estimate.StudyStudy2 indicate higher abundance in study 2, whereas negative vaules indicate higher abundance in study 1
ASV	Estimate.studystudy2	pval.adjust.studystudy2	Kingdom	Phylum	Class	Order	Family	Genus
TACGGAGGATCCGAGCGTTATCCGGAATTATTGGGTTTAAAGGGTCCGCAGGCGGAAGTATAAGTCAGTAGTGAAATCTCTCGGCTCAACCGAGAACGTGCTACAGAAACTGTACATCTAGAGACAGAGTGGAGTTGGCGGAATGTGACAAGTAGCGGTGAAATGCATAGATATGTCACAGAACACCGATAGCGAAAGCAGCTGACTAACACTGATCTGACGCTCATGGACGAAAGCGTGGGGAGCAAACAGG	3.04472	3.69284e-67	Bacteria	Bacteroidota	Bacteroidia	Flavobacteriales
TACGTAGGTGGCGAGCGTTGTCCGGAATTATTGGGCGTAAAGAGCATGTAGGCGGTTTTTTAAGTCCGGAGTGAAAATGCGGGGCTCAACCCCGTATGGCTCTGGATACTGGAAGACTTGAGTGCAGGAGAGGAAAGGGGAATTCCCAGTGTAGCGGTGAAATGCGTAGATATTGGGAGGAACACCAGTGGCGAAGGCGCCTTTCTGGACTGTGTCTGACGCTGAGATGCGAAAGCCAGGGTAGCGAACGGG	1.99502	8.62769e-05	Bacteria	Firmicutes	Negativicutes	Acidaminococcales	Acidaminococcaceae	Phascolarctobacterium
TACGTAGGTGGCAAGCGTTGTCCGGATTTACTGGGTGTAAAGGGAGCGCAGGCGGGAAGGCAAGTCAGCTGTGAAAACTATGGGCTTAACCCATAGACTGCAGTTGAAACTGTCTTTCTTGAGTGGAGTAGAGGTAAGCGGAATTCCGAGTGTAGCGGTGAAATGCGTAGAGATTCGGAGGAACACCAGTGGCGAAGGCGGCTTACTGGGCTCTAACTGACGCTGAGGCTCGAAAGTGTGGGGAGCAAACAGG	1.81113	6.5685e-64	Bacteria	Firmicutes	Clostridia	Oscillospirales
TACGTAGGTGGCAAGCGTTGTCCGGATTTACTGGGTGTAAAGGGCGCGTAGGCGGGATTACAAGTCAGTCGTGAAATACCGAGGCTCAACCTCGGGGCTGCGATTGAAACTGTAGTTCTTGAGTATCGGAGAGGAAAGCGGAATTCCTAGTGTAGCGGTGAAATGCGTAGATATTAGGAGGAACACCAGTGGCGAAGGCGGCTTTCTGGACGACAACTGACGCTGAGGCGCGAAAGTGTGGGGAGCAAACAGG	1.70327	0.0122718	Bacteria	Firmicutes	Clostridia	Monoglobales	Monoglobaceae	Monoglobus
TACGGAAGGTCCGGGCGTTATCCGGATTTATTGGGTTTAAAGGGAGCGTAGGCCGGAGATTAAGCGTGTTGTGAAATGTAGATGCTCAACATCTGCACTGCAGCGCGAACTGGTTTCCTTGAGTACGCACAAAGTGGGCGGAATTCGTGGTGTAGCGGTGAAATGCTTAGATATCACGAAGAACTCCGATTGCGAAGGCAGCTCACTGGAGCGCAACTGACGCTGAAGCTCGAAAGTGCGGGTATCGAACAGG	1.57214	0.0131524	Bacteria	Bacteroidota	Bacteroidia	Bacteroidales	Prevotellaceae	Prevotella
TACGTATGGTGCAAGCGTTATCCGGATTTACTGGGTGTAAAGGGAGCGCAGGCGGTCTGGCAAGTCTGATGTGAAAGCCCGGGGCTCAACCCCGGGACTGCATTGGAAACTGTCAGACTAGAGTGTCGGAGAGGTAAGTGGAATTCCTAGTGTAGCGGTGAAATGCGTAGATATTAGGAGGAACACCAGTGGCGAAGGCGGCTTACTGGACGATAACTGACGCTGAGGCTCGAAAGCGTGGGGAGCAAACAGG	1.09991	0.00575265	Bacteria	Firmicutes	Clostridia	Lachnospirales	Lachnospiraceae
TACGTAGGGGGCAAGCGTTATCCGGATTTACTGGGTGTAAAGGGAGCGTAGACGGTTGTGCAAGTCTGATGTGAAAACCCAAGGCTCAACCATGGGACTGCATTGGAAACTGTATAACTAGAGTGCAGGAGAGGTAAGTGGAATTCCTAGTGTAGCGGTGAAATGCGTAGATATTAGGAGGAACACCAGTGGCGAAGGCGGCTTACTGGACTGTAACTGACGTTGAGGCTCGAAAGCGTGGGGAGCAAACAGG	1.02207	0.0225274	Bacteria	Firmicutes	Clostridia	Lachnospirales	Lachnospiraceae	Lachnospiraceae_NK4A136_group
TACGTAGGTGGCGAGCGTTATCCGGATTTACTGGGTGTAAAGGGTGTGTAGGCGGAGAGACAAGTCAGGTGTGAAAATTACGGGCTCAACCCGTAACCTGCGCCTGAAACTGTTTCCCTTGAGAGTCGGAGGGGTAAATGGAATTCCTGGTGTAGCGGTGAAATGCGTAGATATCAGGAGGAACACCGGTGGCGAAGGCGATTTACTGGACGACAACTGACGCTGAGACACGAAAGTGTGGGGAGCAAACAGG	1.01229	1.60358e-45	Bacteria	Firmicutes	Clostridia	Oscillospirales	UCG-010
TACGGAGGGTGCAAGCGTTAATCGGAATAACTGGGCGTAAAGGGCATGCAGGCGGTTATACAAGTAGGATGTGAAAGCCTGGGGCTCAACCTCAGAACTGCATTCTAAACTGTGTGACTAGAGTATTGCAGGGGGAGACGGAATTTCAGGTGTAGCGGTGGAATGCGTAGATATCTGAAAGAACACCAAAGGCGAAGGCAGTCTCCTGGGCAAATACTGACGCTCATATGCGAAAGCGTGGGTAGCAAACAGG	0.995235	0.0365376	Bacteria	Proteobacteria	Gammaproteobacteria	Aeromonadales	Succinivibrionaceae	Succinivibrio
TACGGAGGATGCGAGCGTTATCCGGATTTATTGGGTTTAAAGGGTGCGCAGGCGGCGCGCCAAGTCAGCGGTCAAAGTTCCGGGCTCAACCCGGTGTCGCCGTTGAAACTGGCGTGCTCGAGTGCGTGCGAGGAAGGCGGAATGCGTTGTGTAGCGGTGAAATGCATAGATATGACGCAGAACTCCGATTGCGAAGGCAGCTTTCCAGCGCGCTACTGACGCTGAGGCACGAAAGCGTGGGGATCGAACAGG	0.968214	0.038158	Bacteria	Bacteroidota	Bacteroidia	Bacteroidales	Muribaculaceae
TACGTAGGTGGCGAGCGTTATCCGGATTTACTGGGTGTAAAGGGTGTGTAGGCGGGAAGGCAAGTCAGATGTGAAAACTATGGGCTCAACTCATAGCTTGCATTTGAGACTGTTTTTCTTGAGGATGGGAGAGGTAAATGGAATTCCCGGTGTAGCGGTGAAATGCGTAGATATCGGGAGGAACACCAGTGGCGAAGGCGGTTTACTGGACCATTACTGACGCTGAGACACGAAAGCGTGGGGAGCAAACAGG	0.928075	4.83936e-58	Bacteria	Firmicutes	Clostridia	Oscillospirales	UCG-010
TACGGAGGATGCGAGCGTTATCCGGATTTATTGGGTTTAAAGGGTGCGTAGGCCGGCTGTCAAGTCAGCGGTAAAAATTCGGGGCTCAACCCCGTAAAGCCGTTGAAACTGGCGGTCTTGAGTAGCGGCGAGGCATGCGGAATGCGAGGTGTAGCGGTGAAATGCATAGATATCACGCAGAACTCCGATTGCGAAGGCAGCATGCCAGCCGCCGACTGACGCTGAGGCACGAAAGTGCGGGTATCGAACAGG	0.914051	3.09848e-05	Bacteria	Bacteroidota	Bacteroidia	Bacteroidales	Muribaculaceae
TACGGGGGATGCGAGCGTTATCCGGATTTATTGGGTTTAAAGGGTGCGTAGGCGGAAGTGCAAGTCAGCGGTGAAATCCCCGCGCTCAACGCGGGAGTTGCCGTTGATACTGTACATCTGGAATGCTCTTGCCGTGGGAGGAATGAGTAGTGTAGCGGTGAAATGCATAGATATTACTCAGAACACCGATTGCGAAGGCATCTCACGAAGGGGCGATTGACGCTGAGGCACGAAAGCGTGGGTATCGAACAGG	0.868812	0.0441957	Bacteria	Bacteroidota	Bacteroidia	Bacteroidales	Rikenellaceae	Rikenellaceae_RC9_gut_group
TACGTAGGATGCAAGCGTTATCCGGAATGACTGGGCGTAAAGGGTGCGTAGGCGGTTTAGCAAGTTGGTAGCGTAATTCCGGGGCTCAACTCCGGAACTACTACCAAAACTGTTAGGCTTGAGTGCGGCAGGGGTATGTGGAATTCCTAGTGTAGCGGTGGAATGCGTAGATATTAGGAGGAACACCAGAGGCGAAAGCGACATACTGGGCCGTAACTGACGCTGAGGCACGAAAGCGTGGGGAGCAAACAGG	0.849776	0.0337612	Bacteria	Firmicutes	Clostridia	Clostridia_vadinBB60_group
TACGTAGGGGGCGAGCGTTGTCCGGAATGACTGGGCGTAAAGGGCGTGTAGGCGGCCTGTTAAGTTAGAAGTGAAAGTCCTGCTTTCAAGGTGGGAATTGCTTTTAATACTGATGGGCTTGAGTGCAGAAGAGGTAAGTGGAATTCCCAGTGTAGCGGTGAAATGCGTAGAGATTGGGAGGAACACCAGTGGCGAAGGCGACTTACTGGGCTGTAACTGACGCTGAGGCGCGAAAGCGTGGGGAGCGAACAGG	0.718981	2.64618e-11	Bacteria	Firmicutes	Clostridia	Christensenellales	Christensenellaceae	Christensenellaceae_R-7_group
TACGGAGGATGCGAGCGTTATCCGGATTTATTGGGTTTAAAGGGAGCGTAGACGGGAGATTAAGTCAGTTGTGAAAGGCTGCGGCTCAACCGCAGCACTGCAGTTGATACTGGTTTCCTTGAGTTCGGTTGAGGTATGTGGAATTCGTGGTGTAGCGGTGAAATGCTTAGATATCACGAAGAACTCCGATTGCGAAGGCAGCATACTAAGCCGATACTGACGTTGAGGCTCGAAAGTGTGGGTATCAAACAGG	0.69171	1.72694e-05	Bacteria	Bacteroidota	Bacteroidia	Bacteroidales	Bacteroidaceae	Bacteroides
TACGTAGGTGGCGAGCGTTATCCGGATTTACTGGGTGTAAAGGGTGTGTAGGCGGGATTGCAAGTCAGATGTGAAAATTATGGGCTTAACTCATAACCTGCATTTGAAACTGTGATTCTTGAGGGTCGGAGAGGTAACTGGAATTCCTGGTGTAGCGGTGAAATGCGTAGATATCAGGAGGAACACCGGTGGCGAAGGCGGGTTACTGGACGATTACTGACGCTGAGACACGAAAGCGTGGGGAGCAAACAGG	0.637723	0.0343723	Bacteria	Firmicutes	Clostridia	Oscillospirales	UCG-010
TACGTAGGGGGCAAGCGTTATCCGGAATTACTGGGTGTAAAGGGAGCGTAGGCGGCATGTCAAGCCAGATGTGAAAGCCCGGGGCTTAACCCCGTGGATTGCATTTGGAACTGGCAAGCTAGAGTACAGGAGAGGAAAGCGGAATTCCTAGTGTAGCGGTGAAATGCGTAGATATTAGGAAGAACACCAGTGGCGAAGGCGGCTTTCTGGACTGAAACTGACGCTGAGGCTCGAAAGCGTGGGGAGCAAACAGG	-0.480481	0.0362897	Bacteria	Firmicutes	Clostridia	Lachnospirales	Lachnospiraceae	Tuzzerella
TACGTAGGTGGCAAGCGTTGTCCGGATTTACTGGGTGTAAAGGGCGAGTAGGCGGATCTGCAAGTCAGATGTGAAATCCCGGGGCTCAACCCCGGAACTGCATTTGAAACTGTAGACCTTGAGTGATGGAGAGGCAGGCGGAATTCCCGGTGTAGCGGTGGAATGCGTAGATATCGGGAGGAACACCAGTGGCGAAGGCGGCCTGCTGGACATTAACTGACGCTGAGGAGCGAAAGCGTGGGGAGCAAACAGG	-0.827181	7.09404e-16	Bacteria	Firmicutes	Clostridia	Oscillospirales	Butyricicoccaceae	UCG-009
TACGGAGGATGCGAGCGTTATCCGGATTTATTGGGTTTAAAGGGAGCGTAGACGGGATGTTAAGTCAGTTGTGAAAGGCTGCGGCTCAACCGCAGCACTGCAGTTGATACTGGCGTCCTTGAGTGCGGTTGAGGTATGTGGAATTCGTGGTGTAGCGGTGAAATGCTTAGATATCACGAAGAACTCCGATTGCGAAGGCAGCATACTAAGCCGCTACTGACGTTGAGGCTCGAAAGTGTGGGTATCAAACAGG	-0.890053	0.0335881	Bacteria	Bacteroidota	Bacteroidia	Bacteroidales	Bacteroidaceae	Bacteroides
TACGTAGGGGGCGAGCGTTATCCGGATTCATTGGGCGTAAAGCGCGCGTAGGCGGCCCGTTAGGTCGGGAGTCAAATCCGGGGGCTCAACCCCCGTCCGCTCCCGATACCGGCGGGCTTGAGTTTGGTAGGGGAAGGCGGAATTCCCAGTGTAGCGGTGGAATGCGCAGATATTGGGAAGAACACCGGTGGCGAAGGCGGCCTTCTGGGCCACAACTGACGCTGAGGCGCGAAAGCTAGGGGAGCGAACAGG	-0.923169	0.0276914	Bacteria	Actinobacteriota	Coriobacteriia	Coriobacteriales	Atopobiaceae	Olsenella
TACGTAGGATGCAAGCGTTATCCGGAATGACTGGGCGTAAAGGGTGCGTAGGCGGTTTATCAAGTTGGTAGCGTAATTCCGGGGCTCAACTCCGGAACTACTACCAAAACTGGTAGGCTTGAGTGCGGCAGGGGTATGTGGAATTCCTAGTGTAGCGGTGGAATGCGTAGATATTAGGAGGAACACCAGAGGCGAAAGCGACATACTGGGCCGTAACTGACGCTGAGGCACGAAAGCGTGGGGAGCAAACAGG	-0.945558	8.76587e-47	Bacteria	Firmicutes	Clostridia	Clostridia_vadinBB60_group
TACGTAGGGGGCAAGCGTTATCCGGATTTACTGGGTGTAAAGGGAGCGTAGACGGCAAGGCAAGTCTGATGTGAAAGCCCGGGGCTCAACCCCGGGACTGCATTGGAAACTGTTTAGCTAGAGTGCAGGAGAGGTAAGTGGAATTCCTAGTGTAGCGGTGAAATGCGTAGATATTAGGAGGAACACCAGTGGCGAAGGCGGCTTACTGGACTGTAACTGACGTTGAGGCTCGAAAGCGTGGGGAGCAAACAGG	-0.986029	0.0362897	Bacteria	Firmicutes	Clostridia	Lachnospirales	Lachnospiraceae
other	-0.989847	0.00575265
TACGTAGGGGGCAAGCGTTATCCGGATTTACTGGGTGTAAAGGGAGCGTAGGTGGCCAGACAAGTCAGATGTGAAAACCCGGGGCTTAACCCCGGGACTGCATTTGAAACTGTCCGGCTTGAGTGCAGGAGAGGTAAGTGGAATTCCTAGTGTAGCGGTGAAATGCGTAGATATTAGGAGGAACACCAGTGGCGAAGGCGGCTTACTGGACTGTAACTGACACTGAGGCTCGAAAGCGTGGGGAGCAAACAGG	-1.06368	0.00563206	Bacteria	Firmicutes	Clostridia	Lachnospirales	Lachnospiraceae
TACGGAGGATGCGAGCGTTATCCGGATTTATTGGGTTTAAAGGGAGCGTAGACGGGAGATTAAGTCAGTTGTGAAAGGCTGCGGCTCAACCGCAGCACTGCAGTTGATACTGGTTTCCTTGAGTGCGGTTGAGGTGTATGGAATTCGTGGTGTAGCGGTGAAATGCTTAGATATCACGAAGAACTCCGATTGCGAAGGCAGTACACTAAGCCGTAACTGACGTTGAGGCTCGAAAGTGTGGGTATCAAACAGG	-1.07622	0.0312912	Bacteria	Bacteroidota	Bacteroidia	Bacteroidales	Bacteroidaceae	Bacteroides
TACGTAGGGGGCAAGCGTTATCCGGATTTACTGGGTGTAAAGGGAGCGTAGACGGTTTAGCAAGTCTGAAGTGAAAGCCCGGGGCTCAACCCCGGGACTGCTTTGGAAACTGTTGAACTAGAGTGCAGGAGAGGTAAGCGGAATTCCTAGTGTAGCGGTGAAATGCGTAGATATTAGGAGGAACACCAGTGGCGAAGGCGGCTTACTGGACTGTAACTGACGTTGAGGCTCGAAAGCGTGGGGAGCAAACAGG	-1.07774	0.0335881	Bacteria	Firmicutes	Clostridia	Lachnospirales	Lachnospiraceae
TACGTAGGTGGCAAGCGTTGTCCGGATTTACTGGGTGTAAAGGGCGTGTAGCCGGGTCGATAAGTCAGATGTGAAATCCACGGGCTCAACTCGTGAACTGCATTTGAAACTGTTGATCTTGAGTGTCGGAGAGGTAATCGGAATTCCTAGTGTAGCGGTGAAATGCGTAGATATTAGGAAGAACACCGGTGGCGAAGGCGGATTACTGGACGATAACTGACGGTGAGGCGCGAAAGCGTGGGGAGCAAACAGG	-1.0982	0.0105238	Bacteria	Firmicutes	Clostridia	Oscillospirales	Oscillospiraceae	Oscillibacter
TACGTAGGGGGCAAGCGTTATCCGGATTTACTGGGTGTAAAGGGAGCGTAGACGGTGAAGCAAGTCTGAAGTGAAATACCCGGGCTCAACCCGGGAACTGCTTTGGAAACTGTTTTACTAGAGTGCTGGAGAGGCAAGCGGAATTCCTAGTGTAGCGGTGAAATGCGTAGATATTAGGAGGAACACCAGTGGCGAAGGCGGCTTGCTGGACAGTAACTGACGTTGAGGCTCGAAAGCGTGGGGAGCAAACAGG	-1.1685	0.0006774	Bacteria	Firmicutes	Clostridia	Lachnospirales	Lachnospiraceae
TACGTAGGTGGCAAGCGTTATCCGGATTTACTGGGTGTAAAGGGCGTGTAGGCGGGATTGCAAGTCAGATGTGAAAACTCGGGGCTCAACCTCGAGCCTGCATTTGAAACTGTAGTTCTTGAGTGTCGGAGAGGTAATCGGAATTCCGTGTGTAGCGGTGAAATGCGTAGATATACGGAGGAACACCAGTGGCGAAGGCGGATTACTGGACGATAACTGACGCTGAGGCGCGAAAGCGTGGGGAGCAAACAGG	-1.18847	0.000976869	Bacteria	Firmicutes	Clostridia	Oscillospirales	Oscillospiraceae	Flavonifractor
TACGTAGGGGGCGAGCGTTGTCCGGAATCACTGGGCGTAAAGGGCGCGTAGGCGGTCAGATAAGTCAGTGGTGAAAACTGGGGGCTCAACCTCCAGCCTGCCACTGATACTGTCAGACTTGAGTATGGAAGAGGAGAATGGAATTCCTAGTGTAGCGGTGAAATGCGTAGATATTAGGAGGAACACCAGTGGCGAAGGCGATTCTCTGGGCCAAGACTGACGCTGAGGCGCGAAAGCGTGGGGAGCAAACAGG	-1.25132	0.00377384	Bacteria	Firmicutes	Clostridia	Peptococcales	Peptococcaceae
TACGTAGGTGGCGAGCGTTATCCGGATTTACTGGGTGTAAAGGGCGCGTAGGCGGGAGAGCAAGTCAGATGTGAAATCTATGGGCTTAACTCATAAACTGCATTTGAAACTGTTTTTCTTGAGTATCGGAGAGGTAGACGGAATTCCTAGTGTAGCGGTGAAATGCGTAGATATTAGGAGGAACACCAGTGGCGAAGGCGGTCTACTGGACGAAAACTGACGCTGAGGCGCGAAAGCGTGGGGAGCAAACAGG	-1.25224	0.0441957	Bacteria	Firmicutes	Clostridia	Oscillospirales	Oscillospiraceae	NK4A214_group
TACGTATGGTGCAAGCGTTATCCGGATTTACTGGGTGTAAAGGGAGCGCAGGCGGTACGGCAAGTCTGATGTGAAAGCCCGGGGCTCAACCCCGGTACTGCATTGGAAACTGTCGGACTAGAGTGTCGGAGGGGTAAGCGGAATTCCTAGTGTAGCGGTGAAATGCGTAGATATTAGGAGGAACACCAGTGGCGAAGGCGGCTTACTGGACGATAACTGACGCTGAGGCTCGAAAGCGTGGGGAGCAAACAGG	-1.2847	0.000364593	Bacteria	Firmicutes	Clostridia	Lachnospirales	Lachnospiraceae	Roseburia
TACGTAGGTTGCAAGCGTTGTCCGGATTTACTGGGTGTAAAGGGCGTGTAGGCGGAGATGCAAGTTGGGAGTGAAATCCATGGGCTCAACCCATGAACTGCTCTCAAAACTGTATCCCTTGAGTATCGGAGAGGCAAGCGGAATTCCTAGTGTAGCGGTGAAATGCGTAGATATTAGGAGGAACACCAGTGGCGAAGGCGGCTTGCTGGACGACAACTGACGCTGAGGCGCGAAAGCGTGGGGAGCAAACAGG	-1.33246	0.0319626	Bacteria	Firmicutes	Clostridia	Oscillospirales	Oscillospiraceae	UCG-005
TACGTAGGTGGCAAGCGTTATCCGGATTTACTGGGTGTAAAGGGTGTGTAGGCGGAGAGGCAAGTCAGACGTGAAAACTATGGGCTCAACCCATAACTTGCGTTTGAAACTGTTTCCCTTGAGTGTCGGAGAGGTAAATGGAATTCCCAGTGTAGCGGTGAAATGCGTAGATATTGGGAGGAACACCGGTGGCGAAGGCGGTTTACTGGACGACAACTGACGCTGAGACACGAAAGTGTGGGGAGCAAACAGG	-1.43492	5.81215e-05	Bacteria	Firmicutes	Clostridia	Oscillospirales	UCG-010
TACGGAGGATGCGAGCGTTATCCGGATTTATTGGGTTTAAAGGGAGCGTAGACGGGATGTTAAGTCAGTTGTGAAAGGCTGCGGCTCAACCGCAGCACTGCAGTTGATACTGGCGTCCTTGAGTGCGGTTGAGGTGTATGGAATTCGTGGTGTAGCGGTGAAATGCTTAGATATCACGAAGAACTCCGATTGCGAAGGCAGTACACTAAGCCGCTACTGACGTTGAGGCTCGAAAGTGTGGGTATCAAACAGG	-1.50628	6.0994e-05	Bacteria	Bacteroidota	Bacteroidia	Bacteroidales	Bacteroidaceae	Bacteroides
TACGTAGGGGGCGAGCGTTATCCGGATTCATTGGGCGTAAAGCGCGCGTAGGCGGCCTGCTAGGTCGGGACTCAAATCCGGGGGCTCAACCCCCGCCCGGTCCCGATACCGACAGGCTTGAGTCTGGTAGGGGAAGGCGGAATTCCAAGTGTAGCGGTGGAATGCGCAGATATTTGGAAGAACACCGGTGGCGAAGGCGGCCTTCTGGGCCACGACTGACGCTGAGGCGCGAAAGCTAGGGGAGCGAACAGG	-1.51221	0.00315732	Bacteria	Actinobacteriota	Coriobacteriia	Coriobacteriales	Atopobiaceae	Olsenella
TACGGAGGATCCAAGCGTTATCCGGATTTATTGGGTTTAAAGGGTGCGTAGGCGGTTTGGTAAGTTAGAGGTGAAATATCAGGGCTCAACCTTGACATTGCCTCTGATACTGTCGAACTAGAGAGTAGTTGCTGTGGGCGGAATGTATGGTGTAGCGGTGAAATGCTTAGAGATCATACAGAACACCGATTGCGAAGGCAGCTCACAAAACTATATCTGACGTTGAGGCACGAAAGCGTGGGTAGCAAACAGG	-1.65531	0.000455745	Bacteria	Bacteroidota	Bacteroidia	Bacteroidales	Rikenellaceae	Alistipes
TACGTAGGTGGCAAGCGTTATCCGGATTTACTGGGTGTAAAGGGTGTGTAGGCGGGATGGCAAGTCAGATGTGAAAACTATGGGCTCAACTCATAGCCTGCATTTGAAACTGTCGTTCTTGAGGGTCGGAGAGGTAACTGGAATTCCGTGTGTAGCGGTGAAATGCGTAGATATACGGAGGAACACCAGTGGCGAAGGCGGGTTACTGGACGATACCTGACGCTGAGACACGAAAGTGTGGGGAGCAAACAGG	-1.74657	0.000985884	Bacteria	Firmicutes	Clostridia	Oscillospirales	UCG-010
TACGTATGGTGCAAGCGTTATCCGGATTTACTGGGTGTAAAGGGAGCGTAGACGGCATAGCAAGTCTGAAGTGAAAGCCCGGGGCTCAACCGCGGGACTGCTTTGGAAACTGTTAAGCTAGAGTGCAGGAGAGGTAAGCGGAATTCCTGGTGTAGCGGTGAAATGCGTAGATATCAGGAGGAACACCGGTGGCGAAGGCGGCTTACTGGACTGTAACTGACGTTGAGGCTCGAAAGCGTGGGGAGCAAACAGG	-1.80864	1.9738e-07	Bacteria	Firmicutes	Clostridia	Lachnospirales	Lachnospiraceae	Lachnospiraceae_AC2044_group
TACGTAGGATGCAAGCGTTATCCGGAATGACTGGGCGTAAAGGGTGCGTAGGCGGTTTGGCAAGTTGGTAGCGTAATTCCGGGGCTTAACTTCGGAACTACTACCAAAACTGCTAGGCTTGAGTGCGGCAGGGGTATGTGGAATTCCTAGTGTAGCGGTGGAATGCGTAGATATTAGGAGGAACACCGGAGGCGAAAGCGACATACTGGGCCGTAACTGACGCTGAGGCACGAAAGCGTGGGGAGCAAACAGG	-1.99617	3.09848e-05	Bacteria	Firmicutes	Clostridia	Clostridia_vadinBB60_group
TACGGAGGATGCGAGCGTTATCCGGATTTATTGGGTTTAAAGGGAGCGTAGGTGGTCTGTTAAGCCAGCTGTGAAATACTGTAGCTCAACTACAGCCGTGCAGTTGGAACTGGCGGACTTGAGTGCACAAGAGGAAGGTGGAATTCATGGTGTAGCGGTGAAATGTTTAGATATCATGAAGAACTCCGATTGCGAAGGCAGCCTTCTGGGGTGCAACTGACACTGATGCTCGAAAGTGTGGGTATCGAACAGG	-2.00023	0.000879197	Bacteria	Bacteroidota	Bacteroidia	Bacteroidales
TACGGAGGATCCAAGCGTTATCCGGATTTATTGGGTTTAAAGGGTGCGTAGGCGGTTTGGTAAGTTAGAGGTGAAATTTCAGGGCTCAACCTTGACATTGCCTCTAATACTGTCGAACTAGAGAGTAGTTGCTGTGGGCGGAATGTATGGTGTAGCGGTGAAATGCTTAGAGATCATACAGAACACCGATTGCGAAGGCAGCTCACAAAACTATATCTGACGTTGAGGCACGAAAGCGTGGGTAGCAAACAGG	-2.1241	0.000138505	Bacteria	Bacteroidota	Bacteroidia	Bacteroidales	Rikenellaceae	Alistipes
TACGTAGGGTGCAAGCGTTATCCGGATTTACTGGGTGTAAAGGGCGAGTAGACGGCGATGCAAGTCAGATGTGAAATGCTAGGGCTTAACCTTAGAACTGCATCTGAAACTGTATTGCTAGAGTGCAGGAGAGGTAAACGGAATTCCTAGTGTAGCGGTGAAATGCGTAGATATTAGGAGGAACATCAGTGGCGAAGGCGGTTTACTGGACTGTAACTGACGTTGAGGCGCGAAAGCGTGGGGAGCAAACAGG	-2.45269	0.00177658	Bacteria	Firmicutes	Clostridia	Clostridia_UCG-014
TACGTAGGTGGCAAGCGTTATCCGGAATTACTGGGTGTAAAGGGAGCGCAGGCGGGATAGCAAGTCAGCGGTGAAATTTATGGGCTCAACCCATAAACTGCCGTTGAAACTGTTATTCTTGAGTGGAGTAGAGGCAGGCGGAATTCCGAGTGTAGCGGTGAAATGCGTAGATATTCGGAGGAACACCAGTGGCGAAGGCGGCCTGCTGGGCTCTAACTGACGCTGAGGCTCGAAAGTGTGGGGAGCAAACAGG	-2.86881	7.10776e-61	Bacteria	Firmicutes	Clostridia	Oscillospirales
